# Supplementary material for: 5-Benzyl-2-phenyl-6,8-dihydro-5H-1,2,4-triazolo[3,4-c][1,4]oxazin-2-ium hexa­fluoridophosphate
Source: Acta Crystallogr Sect E Struct Rep Online. 2009 May 20;65(Pt 6):o1328. doi: 10.1107/S1600536809018005 (PMC2969544; doi:10.1107/S1600536809018005)
Supplement: Supplementary file 1 [file e-65-o1328-sup1.cif]

##############################################################################
###                                                                        ###
###        Electronic paper (Acta Crystallographica Section E)             ###
###                                                                        ###
##############################################################################
#                                                                            #
# This CIF contains the data in a paper accepted for publication in Acta     #
# Crystallographica Section E. It conforms to the requirements of Notes      #
# for Authors for Section E, and has been peer reviewed under the auspices   #
# of the IUCr Commission on Journals.                                        #
#                                                                            #
# Full details of the Crystallographic Information File format               #
# are given in the paper "The Crystallographic Information File (CIF):       #
# a New Standard Archive File for Crystallography" by S. R. Hall, F. H.      #
# Allen and I. D. Brown [Acta Cryst. (1991), A47, 655-685].                  #
#                                                                            #
# The current version of the core CIF dictionary is obtainable from          #
# ftp://ftp.iucr.org/pub/cif_core.dic. The current version number is 2.4.    #
#                                                                            #
# Software is freely available for graphical display of the structure(s) in  #
# this CIF.  For information consult the CIF home page http://www.iucr.org/  #
# cif/home.html                                                              #
#                                                                            #
# This file may be used for bona fide research purposes within the           #
# scientific community so long as proper attribution is given to the journal # 
# article from which it was obtained.                                        #
#                                                                            #
##############################################################################
                                             
data_global
_audit_creation_method     'SHELXL-97'
_journal_date_recd_electronic     2009-05-04
_journal_date_accepted     2009-05-13
_journal_name_full     'Acta Crystallographica, Section E'
_journal_year     2009
_journal_volume     65
_journal_issue      6
_journal_page_first     o1328
_journal_page_last     o1328
_journal_paper_category     QO
_journal_coeditor_code     BG2257
_publ_contact_author_name     'Xiaoyu Su'
_publ_contact_author_address
;
Department of Chemistry
Sichuan University
Chengdu 610064
People's Republic of China
;
_publ_contact_author_email     suxiaoyu@scu.edu.cn
_publ_contact_author_fax     '86-28-85418116'
_publ_contact_author_phone     ?
_publ_section_title
;\
5-Benzyl-2-phenyl-6,8-dihydro-5<i>H</i>-1,2,4-triazolo[3,4-<i>c</i>][1,4]\
oxazin-2-ium hexafluoridophosphate
;
loop_
    _publ_author_name
    _publ_author_footnote
    _publ_author_address
    'Yumin Huang' .
;
Key Laboratory of Green Chemistry and Technology of the Ministry of Education,
  College of Chemistry, Sichuan University,
  Chengdu 610064
  People's Republic of China
;
    'Siping Wei' .
;
Key Laboratory of Green Chemistry and Technology of the Ministry of Education,
  College of Chemistry, Sichuan University,
  Chengdu 610064
  People's Republic of China
;
    'Zhen Wang' .
;
Key Laboratory of Green Chemistry and Technology of the Ministry of Education,
  College of Chemistry, Sichuan University,
  Chengdu 610064
  People's Republic of China
;
    'Zhihua Mao' .
;
  The Centre of Testing and Analysis,
  Sichuan University,
  Chengdu 610064
  People's Republic of China
;
    'Xiaoyu Su' .
;
Key Laboratory of Green Chemistry and Technology of the Ministry of Education,
  College of Chemistry, Sichuan University,
  Chengdu 610064
  People's Republic of China
;
data_I
_chemical_name_systematic
;
5-Benzyl-2-phenyl-6,8-dihydro-5<i>H</i>-1,2,4-
triazolo[3,4-<i>c</i>][1,4]oxazin-2-ium hexafluoridophosphate
;
_chemical_name_common     triazolium
_chemical_formula_moiety     'C18 H18 N3 O +, F6 P -'
_chemical_formula_sum     'C18 H18 F6 N3 O P'
_chemical_formula_iupac     'C18 H18 N3 O +, F6 P -'
_chemical_formula_weight     437.32
_chemical_melting_point     ?
_symmetry_cell_setting     monoclinic
_symmetry_space_group_name_H-M     'P 21'
_symmetry_space_group_name_Hall     'P 2yb'
loop_
    _symmetry_equiv_pos_as_xyz
    'x, y, z'
    '-x, y+1/2, -z'
_cell_length_a     11.4054(13)
_cell_length_b     8.1243(9)
_cell_length_c     11.8593(14)
_cell_angle_alpha     90.00
_cell_angle_beta     118.678(2)
_cell_angle_gamma     90.00
_cell_volume     964.09(19)
_cell_formula_units_Z     2
_cell_measurement_reflns_used     3172
_cell_measurement_theta_min     3.078
_cell_measurement_theta_max     26.013
_cell_measurement_temperature     297(2)
_exptl_crystal_description     parallelepiped
_exptl_crystal_colour     colourless
_exptl_crystal_size_max     0.53
_exptl_crystal_size_mid     0.42
_exptl_crystal_size_min     0.32
_exptl_crystal_density_diffrn     1.506
_exptl_crystal_density_meas     ?
_exptl_crystal_density_method     'not measured'
_exptl_crystal_F_000     448
_exptl_absorpt_coefficient_mu     0.213
_exptl_absorpt_correction_type     multi-scan
_exptl_absorpt_process_details     '(SADABS; Sheldrick, 1996)'
_exptl_absorpt_correction_T_min     0.89
_exptl_absorpt_correction_T_max     0.93
_exptl_special_details
;
Even if the Flack parameter coming out of refinement appears quite trustable,
the fact that the heaviest atomic species in the structure is P could suggest
 that the absolute structure determination could be thought as dubious.
 However, because  the stereogenic  carbon does not directly participate in the
 cyclocondensation, there is little risk
for the racemization of the stereogenic carbon in this reaction. (Knight,
<i>R. L</i>. & Leeper, F. J. (1998) <i>J. Chem. Soc., Perkin Trans. 1</i>,
1891--1893.) From starting material (<i>S</i>)-2-amino-3-phenylpropan-1-ol, it
give (<i>S</i>)-5-benzyl-2-phenyl-6,8-dihydro-5<i>H</i>-
[1,2,4]triazolo[3,4-<i>c</i>][1,4]oxazin-2-ium hexafluorophosphate as product,
whose absolute configuration (<i>s</i>) is consistent with the absolute
structure characterized by X-ray structure analysis.
;
_diffrn_ambient_temperature     297(2)
_diffrn_radiation_type     MoK\a
_diffrn_radiation_wavelength     0.71073
_diffrn_radiation_monochromator     graphite
_diffrn_measurement_device_type     'Bruker SMART CCD area-detector'
_diffrn_measurement_method     '\f and \w'
_diffrn_detector_area_resol_mean     ?
_diffrn_reflns_number     5505
_diffrn_reflns_av_R_equivalents     0.0224
_diffrn_reflns_av_sigmaI/netI     0.0241
_diffrn_reflns_theta_min     1.96
_diffrn_reflns_theta_max     26.01
_diffrn_reflns_theta_full     26.01
_diffrn_measured_fraction_theta_max     0.994
_diffrn_measured_fraction_theta_full     0.994
_diffrn_reflns_limit_h_min     -14
_diffrn_reflns_limit_h_max     13
_diffrn_reflns_limit_k_min     -9
_diffrn_reflns_limit_k_max     10
_diffrn_reflns_limit_l_min     -12
_diffrn_reflns_limit_l_max     14
_diffrn_standards_number     ?
_diffrn_standards_interval_count     ?
_diffrn_standards_interval_time     ?
_diffrn_standards_decay_%     ?
_refine_special_details
;
Refinement of <i>F</i>^2^ against ALL reflections. The weighted <i>R</i>-factor
<i>wR</i> and goodness of fit <i>S</i> are based on <i>F</i>^2^, conventional
<i>R</i>-factors <i>R</i> are based on <i>F</i>, with <i>F</i> set to zero for
negative <i>F</i>^2^. The threshold expression of <i>F</i>^2^ >
\s(<i>F</i>^2^) is used only for calculating <i>R</i>-factors(gt) <i>etc</i>.
and is not relevant to the choice of reflections for refinement.
<i>R</i>-factors based on <i>F</i>^2^ are statistically about twice as large
as those based on <i>F</i>, and <i>R</i>- factors based on ALL data will be
even larger.
;
_reflns_number_total     3406
_reflns_number_gt     2984
_reflns_threshold_expression     I>2\s(I)
_refine_ls_structure_factor_coef     Fsqd
_refine_ls_matrix_type     full
_refine_ls_R_factor_all     0.0449
_refine_ls_R_factor_gt     0.0390
_refine_ls_wR_factor_gt     0.1059
_refine_ls_wR_factor_ref     0.1142
_refine_ls_goodness_of_fit_ref     1.106
_refine_ls_restrained_S_all     1.114
_refine_ls_number_reflns     3406
_refine_ls_number_parameters     318
_refine_ls_number_restraints     31
_refine_ls_hydrogen_treatment     constr
_refine_ls_weighting_scheme     calc
_refine_ls_weighting_details
                  'calc w=1/[\s^2^(Fo^2^)+(0.075P)^2^] where P=(Fo^2^+2Fc^2^)/3'
_atom_sites_solution_hydrogens     geom
_atom_sites_solution_primary     direct
_atom_sites_solution_secondary     difmap
_refine_ls_shift/su_max     0.009
_refine_ls_shift/su_mean     0.001
_refine_diff_density_max     0.200
_refine_diff_density_min     -0.204
_refine_ls_extinction_method     'SHELXL97 (Sheldrick, 2008)'
_refine_ls_extinction_coef     0.019(3)
_refine_ls_extinction_expression
                                    Fc^*^=kFc[1+0.001xFc^2^\l^3^/sin(2\q)]^-1/4^
_refine_ls_abs_structure_details     'Flack (1983), 1368 Friedel pairs'
_refine_ls_abs_structure_Flack     0.01(10)
loop_
    _atom_type_symbol
    _atom_type_description
    _atom_type_scat_dispersion_real
    _atom_type_scat_dispersion_imag
    _atom_type_scat_source
    C C 0.0033 0.0016 'International Tables Vol C Tables 4.2.6.8 and 6.1.1.4'
    H H 0.0000 0.0000 'International Tables Vol C Tables 4.2.6.8 and 6.1.1.4'
    N N 0.0061 0.0033 'International Tables Vol C Tables 4.2.6.8 and 6.1.1.4'
    O O 0.0106 0.0060 'International Tables Vol C Tables 4.2.6.8 and 6.1.1.4'
    F F 0.0171 0.0103 'International Tables Vol C Tables 4.2.6.8 and 6.1.1.4'
    P P 0.1023 0.0942 'International Tables Vol C Tables 4.2.6.8 and 6.1.1.4'
_computing_data_collection     'SMART (Siemens, 1996)'
_computing_cell_refinement     'SAINT (Siemens, 1996)'
_computing_data_reduction     'SAINT (Siemens, 1996)'
_computing_structure_solution     'SHELXS97 (Sheldrick, 2008)'
_computing_structure_refinement     'SHELXL97 (Sheldrick, 2008)'
_computing_molecular_graphics     'SHELXTL (Sheldrick, 2008)'
_computing_publication_material     'SHELXTL (Sheldrick, 2008)'
loop_
    _atom_site_type_symbol
    _atom_site_label
    _atom_site_fract_x
    _atom_site_fract_y
    _atom_site_fract_z
    _atom_site_U_iso_or_equiv
    _atom_site_adp_type
    _atom_site_calc_flag
    _atom_site_refinement_flags
    _atom_site_occupancy
    _atom_site_disorder_assembly
    _atom_site_disorder_group
    P P1 0.79225(6) 0.03833(8) 0.45453(6) 0.0488(2) Uani d D 1 . .
    O O1 0.67186(18) 0.5581(3) 0.70365(16) 0.0669(5) Uani d . 1 . .
    N N1 0.69585(16) 0.5547(3) 0.34299(15) 0.0428(4) Uani d . 1 . .
    N N2 0.59091(18) 0.5715(3) 0.36766(18) 0.0514(5) Uani d . 1 . .
    N N3 0.77918(16) 0.5257(3) 0.54549(15) 0.0422(4) Uani d . 1 . .
    C C1 0.5666(3) 0.6481(4) 0.1230(3) 0.0637(7) Uani d . 1 . .
    H H1A 0.5131 0.7093 0.1469 0.076 Uiso calc R 1 . .
    C C2 0.5404(3) 0.6440(5) -0.0031(3) 0.0788(9) Uani d . 1 . .
    H H2B 0.4675 0.7013 -0.0654 0.095 Uiso calc R 1 . .
    C C3 0.6212(3) 0.5557(5) -0.0376(3) 0.0707(8) Uani d . 1 . .
    H H3A 0.6023 0.5529 -0.1231 0.085 Uiso calc R 1 . .
    C C4 0.7283(3) 0.4729(5) 0.0528(3) 0.0734(9) Uani d . 1 . .
    H H4A 0.7841 0.4162 0.0293 0.088 Uiso calc R 1 . .
    C C5 0.7556(3) 0.4719(4) 0.1800(3) 0.0636(7) Uani d . 1 . .
    H H5A 0.8279 0.4132 0.2418 0.076 Uiso calc R 1 . .
    C C6 0.6733(2) 0.5598(3) 0.2126(2) 0.0464(5) Uani d . 1 . .
    C C7 0.8076(2) 0.5279(4) 0.44951(19) 0.0435(5) Uani d . 1 . .
    H H7A 0.8917 0.5132 0.4564 0.052 Uiso calc R 1 . .
    C C8 0.6451(2) 0.5535(4) 0.4908(2) 0.0486(5) Uani d . 1 . .
    C C9 0.5763(3) 0.5573(6) 0.5721(2) 0.0713(9) Uani d . 1 . .
    H H9A 0.5209 0.6550 0.5519 0.086 Uiso calc R 1 . .
    H H9B 0.5190 0.4616 0.5533 0.086 Uiso calc R 1 . .
    C C10 0.7696(3) 0.4335(4) 0.7317(2) 0.0579(7) Uani d . 1 . .
    H H10A 0.7261 0.3313 0.6908 0.069 Uiso calc R 1 . .
    H H10B 0.8187 0.4152 0.8237 0.069 Uiso calc R 1 . .
    C C11 0.8654(2) 0.4849(3) 0.6834(2) 0.0447(5) Uani d . 1 . .
    H H11A 0.9229 0.3914 0.6904 0.054 Uiso calc R 1 . .
    C C12 0.9534(3) 0.6333(3) 0.7548(2) 0.0531(6) Uani d . 1 . .
    H H12A 1.0050 0.6667 0.7133 0.064 Uiso calc R 1 . .
    H H12B 0.8971 0.7250 0.7510 0.064 Uiso calc R 1 . .
    C C13 1.0474(2) 0.5901(3) 0.8942(2) 0.0514(6) Uani d . 1 . .
    C C14 1.1674(3) 0.5140(4) 0.9300(3) 0.0677(8) Uani d . 1 . .
    H H14A 1.1937 0.4904 0.8686 0.081 Uiso calc R 1 . .
    C C15 1.2500(3) 0.4720(5) 1.0580(4) 0.0796(9) Uani d . 1 . .
    H H15A 1.3321 0.4225 1.0819 0.095 Uiso calc R 1 . .
    C C16 1.2119(3) 0.5024(4) 1.1490(3) 0.0794(10) Uani d . 1 . .
    H H16A 1.2674 0.4726 1.2341 0.095 Uiso calc R 1 . .
    C C17 1.0925(3) 0.5766(4) 1.1146(3) 0.0710(8) Uani d . 1 . .
    H H17A 1.0662 0.5973 1.1764 0.085 Uiso calc R 1 . .
    C C18 1.0103(3) 0.6211(4) 0.9885(3) 0.0590(7) Uani d . 1 . .
    H H18A 0.9292 0.6726 0.9660 0.071 Uiso calc R 1 . .
    F F1 0.7113(5) 0.1769(5) 0.4784(7) 0.105(2) Uani d PD 0.678(8) A 1
    F F2 0.7470(6) -0.0824(7) 0.5298(6) 0.115(2) Uani d PD 0.678(8) A 1
    F F3 0.8763(5) -0.0945(6) 0.4304(8) 0.118(3) Uani d PD 0.678(8) A 1
    F F4 0.8458(8) 0.1611(7) 0.3921(7) 0.126(3) Uani d PD 0.678(8) A 1
    F F5 0.9187(4) 0.0816(12) 0.5876(4) 0.132(3) Uani d PD 0.678(8) A 1
    F F6 0.6692(5) -0.0133(10) 0.3319(4) 0.128(2) Uani d PD 0.678(8) A 1
    F F1' 0.767(2) 0.125(3) 0.5475(17) 0.214(11) Uani d PD 0.322(8) A 2
    F F2' 0.6898(13) -0.0908(11) 0.433(2) 0.142(7) Uani d PD 0.322(8) A 2
    F F3' 0.811(3) -0.036(4) 0.350(2) 0.280(14) Uani d PD 0.322(8) A 2
    F F4' 0.8949(12) 0.1741(13) 0.476(2) 0.154(9) Uani d PD 0.322(8) A 2
    F F5' 0.9061(10) -0.069(2) 0.542(2) 0.174(9) Uani d PD 0.322(8) A 2
    F F6' 0.6823(13) 0.138(2) 0.3481(18) 0.192(8) Uani d PD 0.322(8) A 2
loop_
    _atom_site_aniso_label
    _atom_site_aniso_U_11
    _atom_site_aniso_U_22
    _atom_site_aniso_U_33
    _atom_site_aniso_U_12
    _atom_site_aniso_U_13
    _atom_site_aniso_U_23
    P1 0.0462(3) 0.0449(3) 0.0583(4) -0.0032(3) 0.0276(3) -0.0032(3)
    O1 0.0668(10) 0.0884(15) 0.0578(10) 0.0000(12) 0.0398(9) -0.0050(11)
    N1 0.0398(8) 0.0493(11) 0.0410(9) -0.0007(10) 0.0207(7) 0.0010(9)
    N2 0.0407(9) 0.0657(16) 0.0500(11) 0.0068(10) 0.0234(8) 0.0035(10)
    N3 0.0418(8) 0.0444(11) 0.0410(9) 0.0000(10) 0.0203(7) 0.0004(9)
    C1 0.0640(16) 0.0757(19) 0.0531(15) 0.0131(15) 0.0296(14) 0.0078(13)
    C2 0.0738(19) 0.104(3) 0.0513(16) 0.015(2) 0.0243(15) 0.0201(17)
    C3 0.0831(18) 0.085(2) 0.0498(14) -0.002(2) 0.0368(14) 0.0091(16)
    C4 0.092(2) 0.083(2) 0.0690(18) 0.0091(18) 0.0574(18) 0.0011(16)
    C5 0.0673(16) 0.0746(18) 0.0560(15) 0.0157(15) 0.0353(13) 0.0103(13)
    C6 0.0459(10) 0.0514(15) 0.0429(11) -0.0081(12) 0.0220(9) 0.0001(11)
    C7 0.0395(10) 0.0474(13) 0.0451(11) -0.0023(11) 0.0216(9) -0.0006(10)
    C8 0.0448(11) 0.0535(14) 0.0520(12) 0.0022(12) 0.0269(10) -0.0003(12)
    C9 0.0583(13) 0.110(3) 0.0584(15) 0.012(2) 0.0380(13) 0.0084(19)
    C10 0.0607(15) 0.0610(17) 0.0487(14) -0.0096(13) 0.0237(12) 0.0041(12)
    C11 0.0463(12) 0.0444(13) 0.0402(11) 0.0020(9) 0.0182(10) 0.0008(9)
    C12 0.0546(14) 0.0538(15) 0.0494(13) -0.0061(12) 0.0237(12) 0.0018(11)
    C13 0.0511(13) 0.0465(14) 0.0512(13) -0.0076(10) 0.0201(11) -0.0039(10)
    C14 0.0515(13) 0.071(2) 0.0762(18) -0.0059(14) 0.0270(13) -0.0082(15)
    C15 0.0495(15) 0.072(2) 0.091(2) -0.0005(15) 0.0126(15) 0.0044(17)
    C16 0.079(2) 0.064(2) 0.0590(17) -0.0103(16) 0.0041(16) 0.0011(14)
    C17 0.092(2) 0.064(2) 0.0467(14) -0.0145(16) 0.0250(14) -0.0090(13)
    C18 0.0632(15) 0.0567(16) 0.0523(14) -0.0026(13) 0.0240(13) -0.0087(12)
    F1 0.084(3) 0.054(2) 0.219(7) -0.0148(17) 0.107(4) -0.037(3)
    F2 0.125(4) 0.104(4) 0.137(4) -0.005(3) 0.081(3) 0.047(3)
    F3 0.079(3) 0.072(3) 0.216(7) 0.009(2) 0.083(4) -0.037(4)
    F4 0.190(7) 0.091(4) 0.167(5) -0.017(4) 0.143(5) 0.023(4)
    F5 0.076(2) 0.214(8) 0.081(2) -0.029(4) 0.0164(18) -0.037(3)
    F6 0.098(3) 0.163(6) 0.073(2) -0.015(3) 0.002(2) -0.033(3)
    F1' 0.30(2) 0.26(2) 0.156(13) -0.078(17) 0.172(16) -0.120(13)
    F2' 0.100(8) 0.052(5) 0.33(2) -0.035(5) 0.145(12) -0.062(10)
    F3' 0.34(3) 0.40(4) 0.237(19) -0.08(2) 0.24(2) -0.16(2)
    F4' 0.072(6) 0.075(6) 0.34(3) -0.024(5) 0.120(12) -0.059(12)
    F5' 0.085(6) 0.148(13) 0.218(16) 0.027(8) 0.015(9) 0.130(13)
    F6' 0.119(9) 0.163(14) 0.181(14) 0.025(10) -0.017(9) 0.086(12)
_geom_special_details
;
All e.s.d.'s (except the e.s.d. in the dihedral angle between two l.s. planes)
are estimated using the full covariance matrix. The cell e.s.d.'s are taken
into account individually in the estimation of e.s.d.'s in distances, angles
and torsion angles; correlations between e.s.d.'s in cell parameters are only
used when they are defined by crystal symmetry. An approximate (isotropic)
treatment of cell e.s.d.'s is used for estimating e.s.d.'s involving l.s.
planes.
;
loop_
    _geom_bond_atom_site_label_1
    _geom_bond_atom_site_label_2
    _geom_bond_site_symmetry_2
    _geom_bond_distance
    _geom_bond_publ_flag
    P1 F1' . 1.446(10) ?
    P1 F2' . 1.498(7) ?
    P1 F5' . 1.495(7) ?
    P1 F3' . 1.480(10) ?
    P1 F6' . 1.516(8) ?
    P1 F6 . 1.517(4) ?
    P1 F4 . 1.533(4) ?
    P1 F4' . 1.539(9) ?
    P1 F1 . 1.565(3) ?
    P1 F3 . 1.559(4) ?
    P1 F2 . 1.570(4) ?
    P1 F5 . 1.584(4) ?
    O1 C9 . 1.410(3) ?
    O1 C10 . 1.422(4) ?
    N1 C7 . 1.312(3) ?
    N1 N2 . 1.369(2) ?
    N1 C6 . 1.442(3) ?
    N2 C8 . 1.292(3) ?
    N3 C7 . 1.325(2) ?
    N3 C8 . 1.364(3) ?
    N3 C11 . 1.486(3) ?
    C1 C6 . 1.373(4) ?
    C1 C2 . 1.377(4) ?
    C1 H1A . 0.9300 ?
    C2 C3 . 1.376(5) ?
    C2 H2B . 0.9300 ?
    C3 C4 . 1.356(5) ?
    C3 H3A . 0.9300 ?
    C4 C5 . 1.386(4) ?
    C4 H4A . 0.9300 ?
    C5 C6 . 1.375(4) ?
    C5 H5A . 0.9300 ?
    C7 H7A . 0.9300 ?
    C8 C9 . 1.508(3) ?
    C9 H9A . 0.9700 ?
    C9 H9B . 0.9700 ?
    C10 C11 . 1.515(3) ?
    C10 H10A . 0.9700 ?
    C10 H10B . 0.9700 ?
    C11 C12 . 1.537(3) ?
    C11 H11A . 0.9800 ?
    C12 C13 . 1.518(3) ?
    C12 H12A . 0.9700 ?
    C12 H12B . 0.9700 ?
    C13 C14 . 1.371(4) ?
    C13 C18 . 1.395(4) ?
    C14 C15 . 1.391(4) ?
    C14 H14A . 0.9300 ?
    C15 C16 . 1.365(5) ?
    C15 H15A . 0.9300 ?
    C16 C17 . 1.361(5) ?
    C16 H16A . 0.9300 ?
    C17 C18 . 1.379(4) ?
    C17 H17A . 0.9300 ?
    C18 H18A . 0.9300 ?
loop_
    _geom_angle_atom_site_label_1
    _geom_angle_atom_site_label_2
    _geom_angle_atom_site_label_3
    _geom_angle_site_symmetry_1
    _geom_angle_site_symmetry_3
    _geom_angle
    _geom_angle_publ_flag
    F1' P1 F2' . . 92.7(10) ?
    F1' P1 F5' . . 100.2(14) ?
    F2' P1 F5' . . 93.2(9) ?
    F1' P1 F3' . . 174.1(17) ?
    F2' P1 F3' . . 89.3(11) ?
    F5' P1 F3' . . 85.2(12) ?
    F1' P1 F6' . . 89.4(11) ?
    F2' P1 F6' . . 88.0(9) ?
    F5' P1 F6' . . 170.3(13) ?
    F3' P1 F6' . . 85.1(15) ?
    F1' P1 F4' . . 86.6(10) ?
    F2' P1 F4' . . 178.6(6) ?
    F5' P1 F4' . . 88.1(7) ?
    F3' P1 F4' . . 91.3(11) ?
    F6' P1 F4' . . 90.9(9) ?
    F6 P1 F1 . . 91.0(3) ?
    F4 P1 F1 . . 91.5(3) ?
    F6 P1 F1 . . 91.0(3) ?
    F4 P1 F1 . . 91.5(3) ?
    F6 P1 F3 . . 90.0(3) ?
    F4 P1 F3 . . 86.5(4) ?
    F1 P1 F3 . . 177.8(3) ?
    F6 P1 F2 . . 88.1(3) ?
    F4 P1 F2 . . 175.1(4) ?
    F1 P1 F2 . . 87.9(3) ?
    F3 P1 F2 . . 94.1(4) ?
    F6 P1 F5 . . 175.9(5) ?
    F4 P1 F5 . . 87.3(3) ?
    F1 P1 F5 . . 89.7(3) ?
    F3 P1 F5 . . 89.5(3) ?
    F2 P1 F5 . . 87.8(4) ?
    C9 O1 C10 . . 111.0(2) ?
    C7 N1 N2 . . 110.85(16) ?
    C7 N1 C6 . . 128.92(17) ?
    N2 N1 C6 . . 120.16(17) ?
    C8 N2 N1 . . 103.74(17) ?
    C7 N3 C8 . . 105.68(17) ?
    C7 N3 C11 . . 130.00(18) ?
    C8 N3 C11 . . 124.03(17) ?
    C6 C1 C2 . . 118.5(3) ?
    C6 C1 H1A . . 120.7 ?
    C2 C1 H1A . . 120.7 ?
    C3 C2 C1 . . 120.6(3) ?
    C3 C2 H2B . . 119.7 ?
    C1 C2 H2B . . 119.7 ?
    C4 C3 C2 . . 120.1(2) ?
    C4 C3 H3A . . 120.0 ?
    C2 C3 H3A . . 120.0 ?
    C3 C4 C5 . . 120.7(3) ?
    C3 C4 H4A . . 119.7 ?
    C5 C4 H4A . . 119.7 ?
    C6 C5 C4 . . 118.4(3) ?
    C6 C5 H5A . . 120.8 ?
    C4 C5 H5A . . 120.8 ?
    C1 C6 C5 . . 121.7(2) ?
    C1 C6 N1 . . 118.7(2) ?
    C5 C6 N1 . . 119.5(2) ?
    N1 C7 N3 . . 107.70(17) ?
    N1 C7 H7A . . 126.2 ?
    N3 C7 H7A . . 126.2 ?
    N2 C8 N3 . . 112.03(18) ?
    N2 C8 C9 . . 127.4(2) ?
    N3 C8 C9 . . 120.6(2) ?
    O1 C9 C8 . . 110.13(19) ?
    O1 C9 H9A . . 109.6 ?
    C8 C9 H9A . . 109.6 ?
    O1 C9 H9B . . 109.6 ?
    C8 C9 H9B . . 109.6 ?
    H9A C9 H9B . . 108.1 ?
    O1 C10 C11 . . 110.0(2) ?
    O1 C10 H10A . . 109.7 ?
    C11 C10 H10A . . 109.7 ?
    O1 C10 H10B . . 109.7 ?
    C11 C10 H10B . . 109.7 ?
    H10A C10 H10B . . 108.2 ?
    N3 C11 C10 . . 105.10(19) ?
    N3 C11 C12 . . 110.14(19) ?
    C10 C11 C12 . . 114.0(2) ?
    N3 C11 H11A . . 109.2 ?
    C10 C11 H11A . . 109.2 ?
    C12 C11 H11A . . 109.2 ?
    C13 C12 C11 . . 110.6(2) ?
    C13 C12 H12A . . 109.5 ?
    C11 C12 H12A . . 109.5 ?
    C13 C12 H12B . . 109.5 ?
    C11 C12 H12B . . 109.5 ?
    H12A C12 H12B . . 108.1 ?
    C14 C13 C18 . . 118.4(3) ?
    C14 C13 C12 . . 121.3(2) ?
    C18 C13 C12 . . 120.3(2) ?
    C13 C14 C15 . . 120.0(3) ?
    C13 C14 H14A . . 120.0 ?
    C15 C14 H14A . . 120.0 ?
    C16 C15 C14 . . 120.9(3) ?
    C16 C15 H15A . . 119.6 ?
    C14 C15 H15A . . 119.6 ?
    C17 C16 C15 . . 119.7(3) ?
    C17 C16 H16A . . 120.1 ?
    C15 C16 H16A . . 120.1 ?
    C16 C17 C18 . . 120.2(3) ?
    C16 C17 H17A . . 119.9 ?
    C18 C17 H17A . . 119.9 ?
    C17 C18 C13 . . 120.8(3) ?
    C17 C18 H18A . . 119.6 ?
    C13 C18 H18A . . 119.6 ?
loop_
    _geom_hbond_atom_site_label_D
    _geom_hbond_atom_site_label_H
    _geom_hbond_atom_site_label_A
    _geom_hbond_site_symmetry_A
    _geom_hbond_distance_DH
    _geom_hbond_distance_HA
    _geom_hbond_distance_DA
    _geom_hbond_angle_DHA
    P1 F1 Cg1 1_565 1.5664(15) 3.03 4.235(11) 132
    P1 F2 Cg1 1_555 1.5695(15) 3.19 4.102(11) 115
    P1 F2' Cg1 1_555 1.4979(15) 2.93 4.102(11) 133
