# Supplementary material for: 5-Benzyl-2-phenyl-6,8-dihydro-5H-1,2,4-triazolo[3,4-c][1,4]oxazin-2-ium hexa­fluoridophosphate
Source: Acta Crystallogr Sect E Struct Rep Online. 2009 May 20;65(Pt 6):o1328. doi: 10.1107/S1600536809018005 (PMC2969544; doi:10.1107/S1600536809018005)
Supplement: Supplementary file 2 [file e-65-o1328-Isup2.hkl]

# 
# h,k,l, Fc-squared, Fo-squared, sigma(Fo-squared) and status flag 
# 
data_I
_shelx_title 'sxy.ins in P2(1)' 
_shelx_refln_list_code          4 
_shelx_F_calc_maximum      200.28 
_exptl_crystal_F_000       448.00 
_reflns_d_resolution_high  0.8105 
 
loop_ 
 _symmetry_equiv_pos_as_xyz 
 'x, y, z' 
 '-x, y+1/2, -z' 
 
_cell_length_a    11.4054 
_cell_length_b     8.1243 
_cell_length_c    11.8593 
_cell_angle_alpha  90.000 
_cell_angle_beta  118.678 
_cell_angle_gamma  90.000 
 
_shelx_F_squared_multiplier     1.000 
 
loop_ 
 _refln_index_h 
 _refln_index_k 
 _refln_index_l 
 _refln_F_squared_calc 
 _refln_F_squared_meas 
 _refln_F_squared_sigma 
 _refln_observed_status 
   2  -8   0       90.55      100.67      3.54 o 
   3  -8   0       57.90       54.15      2.71 o 
   1  -7   0       50.83       68.26      2.73 o 
   2  -7   0      147.65      141.16      3.76 o 
   3  -7   0       43.94       50.02      2.42 o 
   4  -7   0       30.60       30.22      1.96 o 
   5  -7   0       23.31       24.66      1.95 o 
   1  -6   0       34.02       35.56      1.95 o 
   2  -6   0      324.63      333.17      5.43 o 
   3  -6   0      175.92      179.02      3.99 o 
   4  -6   0       60.50       57.65      2.37 o 
   5  -6   0       56.41       58.68      2.48 o 
   6  -6   0       23.88       24.74      1.85 o 
   7  -6   0       49.90       52.26      2.67 o 
   1  -5   0      151.12      168.19      3.48 o 
   2  -5   0      612.31      643.51      7.20 o 
   3  -5   0       40.24       39.10      1.86 o 
   4  -5   0      270.69      286.71      4.91 o 
   5  -5   0      144.70      144.46      3.50 o 
   6  -5   0       57.46       57.20      2.42 o 
   7  -5   0       13.88       13.22      1.59 o 
   8  -5   0        6.29        6.38      1.37 o 
   0  -4   0      314.34      247.04      3.73 o 
   1  -4   0      110.19      124.34      2.63 o 
   2  -4   0     1576.50     1559.54     11.95 o 
   3  -4   0      391.45      385.83      4.94 o 
   4  -4   0      129.03      115.31      2.80 o 
   5  -4   0      395.63      411.18      5.76 o 
   6  -4   0       55.63       58.29      2.35 o 
   7  -4   0      222.62      200.59      4.29 o 
   8  -4   0      109.41      119.58      3.69 o 
   9  -4   0       19.08       17.17      1.78 o 
  10  -4   0       34.46       35.61      2.38 o 
   1  -3   0     1183.69     1495.81     10.98 o 
   2  -3   0     2749.79     2598.24     16.97 o 
   3  -3   0      101.90       93.61      2.22 o 
   4  -3   0      377.18      363.70      4.80 o 
   5  -3   0      274.66      293.00      4.55 o 
   6  -3   0      320.24      307.04      4.97 o 
   7  -3   0       39.48       43.17      2.18 o 
   8  -3   0       33.92       31.62      1.95 o 
   9  -3   0        6.95        7.62      1.45 o 
  10  -3   0        8.40        8.42      1.63 o 
  11  -3   0        2.69        3.57      1.36 o 
   0  -2   0    40111.81    39663.07    226.59 o 
   1  -2   0       77.73       66.63      1.42 o 
   2  -2   0     7361.05     7179.84     42.10 o 
   3  -2   0      538.84      558.44      5.38 o 
   4  -2   0       64.19       62.25      1.85 o 
   5  -2   0      402.84      383.80      5.01 o 
   6  -2   0       17.23       17.49      1.43 o 
   7  -2   0      268.57      249.76      4.62 o 
   8  -2   0      202.61      182.42      4.27 o 
   9  -2   0       73.15       67.25      2.89 o 
  10  -2   0       23.28       19.27      1.99 o 
  11  -2   0       18.96       22.58      2.20 o 
  12  -2   0        3.13        4.54      1.70 o 
   1  -1   0       23.68       21.17      0.66 o 
   2  -1   0     9292.93     9243.41     55.37 o 
   3  -1   0      616.01      685.27      6.16 o 
   4  -1   0      105.36      128.92      2.61 o 
   5  -1   0       15.28       16.24      1.19 o 
   6  -1   0       61.30       57.99      2.19 o 
   7  -1   0        4.29        4.36      1.12 o 
   8  -1   0       32.51       31.49      2.03 o 
   9  -1   0        7.29        6.94      1.48 o 
  10  -1   0       18.97       26.30      2.37 o 
  11  -1   0       13.14       13.04      2.13 o 
  12  -1   0        3.89        1.52      1.31 o 
   1   0   0      572.78      562.20      4.88 o 
   2   0   0     8590.36     8960.26     53.99 o 
   3   0   0        0.31        0.23      0.28 o 
   4   0   0       84.48       90.77      2.22 o 
   5   0   0       19.95       19.48      0.95 o 
   6   0   0       58.59       60.39      1.62 o 
   7   0   0      111.88       99.20      2.22 o 
   8   0   0      111.80      100.18      2.38 o 
   9   0   0      140.17      134.38      3.18 o 
  10   0   0       19.89       17.25      1.44 o 
  11   0   0       29.81       24.72      2.37 o 
  12   0   0        5.32        2.29      1.58 o 
   1   1   0       25.71       21.86      0.76 o 
   2   1   0     9301.60     9341.71    505.20 o 
   3   1   0      622.94      664.24      6.30 o 
   4   1   0      103.05      120.37      3.10 o 
   5   1   0       15.24       14.78      0.92 o 
   6   1   0       62.12       54.21      1.60 o 
   7   1   0        4.11        3.66      1.00 o 
   8   1   0       32.23       32.13      2.19 o 
   9   1   0        7.24        7.35      2.05 o 
  10   1   0       18.85       19.31      1.51 o 
  11   1   0       13.38        9.85      1.36 o 
  12   1   0        3.88        3.06      1.85 o 
   1   2   0       76.34       60.32      1.04 o 
   2   2   0     7321.33     7079.82     34.77 o 
   3   2   0      529.79      541.36     17.07 o 
   4   2   0       62.08       58.17      2.68 o 
   5   2   0      402.76      390.60      3.90 o 
   6   2   0       17.30       15.58      1.05 o 
   7   2   0      267.11      250.12      4.99 o 
   8   2   0      204.55      178.83      3.35 o 
   9   2   0       72.84       70.58      2.34 o 
  10   2   0       23.62       22.26      1.58 o 
  11   2   0       18.93       19.83      1.57 o 
  12   2   0        3.22        2.91      1.05 o 
   1   3   0     1180.81     1280.99      7.05 o 
   2   3   0     2758.75     2587.97     45.40 o 
   3   3   0      105.53       97.54      1.94 o 
   4   3   0      374.85      357.01      8.40 o 
   5   3   0      274.69      274.27     13.01 o 
   6   3   0      320.85      306.64     18.33 o 
   7   3   0       38.92       37.12      1.66 o 
   8   3   0       33.78       32.84      1.66 o 
   9   3   0        6.49        8.29      1.92 o 
  10   3   0        8.33        8.89      1.37 o 
  11   3   0        2.96        3.42      1.12 o 
   1   4   0      110.18      121.63      1.95 o 
   2   4   0     1562.68     1609.59     93.65 o 
   3   4   0      384.55      383.92      3.67 o 
   4   4   0      126.64      118.50      2.45 o 
   5   4   0      395.71      375.16     25.00 o 
   6   4   0       55.85       55.78      5.30 o 
   7   4   0      222.62      206.72      3.56 o 
   8   4   0      110.58      121.49      3.00 o 
   9   4   0       18.90       19.22      1.54 o 
  10   4   0       34.75       34.79      1.93 o 
  11   4   0        5.28        7.33      1.37 o 
   1   5   0      148.05      150.27      2.41 o 
   2   5   0      616.30      641.76     18.34 o 
   3   5   0       38.73       38.06      1.23 o 
   4   5   0      269.90      265.57     16.23 o 
   5   5   0      145.13      151.44      4.06 o 
   6   5   0       56.86       51.07      1.91 o 
   7   5   0       13.61       13.14      2.30 o 
   8   5   0        6.31        6.80      1.18 o 
   9   5   0        9.87        9.31      1.37 o 
  10   5   0        0.68        0.13      0.89 o 
   0   6   0      242.48      232.38      9.94 o 
   1   6   0       33.64       33.78      1.39 o 
   2   6   0      322.72      338.92     18.80 o 
   3   6   0      172.80      168.13      2.30 o 
   4   6   0       59.38       58.66      1.99 o 
   5   6   0       55.41       54.99      1.96 o 
   6   6   0       23.98       22.77      1.45 o 
   7   6   0       50.41       48.20      2.00 o 
   8   6   0       44.08       49.39      3.83 o 
   9   6   0       12.98       13.69      1.59 o 
   1   7   0       49.26       59.64      1.90 o 
   2   7   0      149.17      141.13      5.65 o 
   3   7   0       42.89       45.32      1.78 o 
   4   7   0       30.35       31.57      2.12 o 
   5   7   0       23.62       25.73      1.56 o 
   6   7   0        1.92        1.41      0.80 o 
   7   7   0        2.89        0.68      0.79 o 
   8   7   0        0.50       -0.82      0.82 o 
   0   8   0      145.23      138.27      2.96 o 
   1   8   0       30.55       34.38      1.16 o 
   2   8   0       91.07       88.69      4.71 o 
   3   8   0       56.75       56.50      2.08 o 
   4   8   0        6.60        6.91      1.12 o 
   5   8   0       30.78       33.18      3.17 o 
   6   8   0        4.97        4.50      1.13 o 
   7   8   0       13.62       17.43      3.20 o 
   1   9   0        5.40        7.74      1.23 o 
   2   9   0       25.24       20.95      2.13 o 
   3   9   0        4.68        4.91      1.62 o 
   4   9   0       13.50       16.92      2.07 o 
   5   9   0        9.58        6.82      1.91 o 
   0  10   0       12.65       15.75      2.28 o 
   2  -9   1        1.88        1.12      1.21 o 
   1  -8   1       18.44       18.75      1.89 o 
   2  -8   1      111.52      114.51      3.87 o 
   3  -8   1        6.47        8.21      1.59 o 
   4  -8   1       42.52       43.96      2.73 o 
  -4  -7   1       39.12       38.62      2.11 o 
  -3  -7   1       13.09       10.17      1.37 o 
  -2  -7   1      122.04      123.46      3.50 o 
   0  -7   1        7.44        4.72      1.16 o 
   1  -7   1       43.47       47.77      2.39 o 
   2  -7   1        5.88        3.46      1.12 o 
   3  -7   1       62.57       66.18      2.80 o 
   4  -7   1        1.58        1.80      0.99 o 
   5  -7   1       18.77       16.66      1.83 o 
   6  -7   1        0.04       -0.18      1.00 o 
  -5  -6   1       89.50       86.18      2.79 o 
  -4  -6   1      121.06      125.59      3.25 o 
  -3  -6   1       34.91       37.07      1.86 o 
  -2  -6   1       86.58       87.01      2.67 o 
   0  -6   1      627.21      716.20      8.71 o 
   1  -6   1       59.45       60.15      2.49 o 
   2  -6   1      221.40      234.29      4.70 o 
   3  -6   1        4.89        3.34      1.02 o 
   4  -6   1       96.41      102.73      3.34 o 
   5  -6   1       66.83       65.81      2.78 o 
   6  -6   1        3.68        3.16      1.21 o 
   7  -6   1       33.56       38.17      2.42 o 
   8  -6   1        8.08       11.55      1.82 o 
  -7  -5   1        2.76        2.45      0.94 o 
  -6  -5   1      184.84      179.69      3.89 o 
  -5  -5   1       61.45       57.40      2.17 o 
  -4  -5   1      325.28      308.11      4.65 o 
  -3  -5   1       59.38       56.65      2.00 o 
  -2  -5   1      136.23      134.95      2.95 o 
  -1  -5   1       61.30       73.03      1.73 o 
   0  -5   1       38.05       39.35      1.87 o 
   1  -5   1      302.75      330.98      5.12 o 
   2  -5   1       52.15       62.48      2.30 o 
   3  -5   1      130.66      135.77      3.36 o 
   4  -5   1        7.31        9.22      1.32 o 
   5  -5   1       16.77       15.45      1.50 o 
   6  -5   1       50.55       50.00      2.45 o 
   7  -5   1       18.45       17.97      1.77 o 
   8  -5   1        4.37        2.76      1.16 o 
   9  -5   1        2.36        1.42      1.07 o 
  -9  -4   1       27.92       26.64      1.98 o 
  -8  -4   1       72.87       70.77      2.68 o 
  -7  -4   1       58.91       58.75      2.37 o 
  -6  -4   1      111.33      110.36      2.90 o 
  -5  -4   1      856.00      894.23      8.57 o 
  -4  -4   1      203.82      208.10      3.46 o 
  -3  -4   1      216.62      179.93      3.06 o 
  -2  -4   1      255.88      258.26      3.60 o 
  -1  -4   1      127.90      133.57      1.94 o 
   0  -4   1      131.51      119.83      2.80 o 
   1  -4   1      311.25      326.59      4.65 o 
   2  -4   1      238.74      277.20      4.42 o 
   3  -4   1        6.81        7.71      1.13 o 
   4  -4   1      126.90      124.35      3.15 o 
   5  -4   1      271.74      283.82      4.98 o 
   6  -4   1       38.85       37.88      2.11 o 
   7  -4   1      130.52      124.46      3.67 o 
   8  -4   1       37.14       37.54      2.34 o 
   9  -4   1       64.34       62.60      3.03 o 
  10  -4   1       13.86       17.60      1.95 o 
 -10  -3   1        3.48        4.21      1.24 o 
  -9  -3   1       19.90       18.89      1.69 o 
  -8  -3   1       68.70       70.10      2.52 o 
  -7  -3   1       19.68       22.00      1.59 o 
  -6  -3   1      126.99      100.74      2.62 o 
  -5  -3   1       45.75       46.63      1.71 o 
  -4  -3   1      946.57      959.19      8.08 o 
  -3  -3   1      151.87      150.79      2.47 o 
  -2  -3   1      112.27      124.48      2.16 o 
  -1  -3   1     1040.65     1209.46      6.59 o 
   0  -3   1      182.97      195.90      3.11 o 
   1  -3   1     2043.78     2287.08     15.62 o 
   2  -3   1       18.78       18.10      1.17 o 
   3  -3   1      164.40      153.65      3.04 o 
   4  -3   1       31.95       27.78      1.55 o 
   5  -3   1       62.71       70.36      2.46 o 
   6  -3   1      236.26      221.79      4.48 o 
   7  -3   1        6.71        7.57      1.40 o 
   8  -3   1       24.39       25.53      2.07 o 
   9  -3   1        5.06        3.83      1.27 o 
  10  -3   1       12.57       10.32      1.90 o 
  11  -3   1        7.23       10.38      2.00 o 
 -12  -2   1       17.26       16.48      2.33 o 
 -11  -2   1        1.92        1.13      1.08 o 
 -10  -2   1       80.61       86.68      3.36 o 
  -9  -2   1       44.28       36.02      2.12 o 
  -8  -2   1       60.94       56.81      2.36 o 
  -7  -2   1       77.37       77.29      2.49 o 
  -6  -2   1       21.82       18.03      1.27 o 
  -5  -2   1      226.27      198.96      3.16 o 
  -4  -2   1      180.00      174.71      2.63 o 
  -3  -2   1      682.76      634.09      5.46 o 
  -2  -2   1     3364.14     3282.41     21.01 o 
  -1  -2   1       27.39       24.51      4.53 o 
   0  -2   1     1078.70      966.66      7.50 o 
   1  -2   1      747.56      801.98      6.72 o 
   2  -2   1      789.57      750.33      6.58 o 
   3  -2   1       58.85       61.17      1.85 o 
   4  -2   1      140.36      154.80      3.10 o 
   5  -2   1      249.91      256.61      4.44 o 
   6  -2   1        2.47        3.41      0.94 o 
   7  -2   1      297.12      298.88      5.67 o 
   8  -2   1       99.99      101.68      3.57 o 
   9  -2   1      133.72      127.05      4.19 o 
  10  -2   1       41.01       38.79      2.51 o 
  11  -2   1        8.65        7.47      1.74 o 
 -12  -1   1       11.82       11.23      2.08 o 
 -11  -1   1       56.48       47.92      2.87 o 
 -10  -1   1        5.20        4.59      1.31 o 
  -9  -1   1       25.85       25.52      1.99 o 
  -8  -1   1       84.79       82.61      2.10 o 
  -7  -1   1       10.31       11.78      1.02 o 
  -6  -1   1      618.82      703.20     11.91 o 
  -5  -1   1        0.84        1.08      0.56 o 
  -4  -1   1      463.93      479.79      3.40 o 
  -3  -1   1      131.29      147.14      5.74 o 
  -2  -1   1       16.40       14.28      0.45 o 
  -1  -1   1       70.04       60.96      1.17 o 
   0  -1   1      380.27      387.57      3.57 o 
   1  -1   1     1266.64     1535.52     10.58 o 
   2  -1   1       32.56       31.03      1.19 o 
   3  -1   1      149.09      149.69      2.71 o 
   4  -1   1        8.33       11.78      1.26 o 
   5  -1   1       77.51       85.09      2.60 o 
   6  -1   1       60.07       46.55      2.24 o 
   7  -1   1       34.10       35.06      2.12 o 
   8  -1   1       47.71       52.32      2.75 o 
   9  -1   1        8.59        7.40      1.65 o 
  10  -1   1       19.94       21.45      2.24 o 
  11  -1   1        1.83        1.71      1.34 o 
 -12   0   1       21.68       13.76      2.19 o 
 -11   0   1        5.05        2.90      1.00 o 
 -10   0   1      162.29      148.39      3.18 o 
  -9   0   1       17.55       16.10      1.41 o 
  -8   0   1        9.59       11.44      1.11 o 
  -7   0   1        2.16        2.26      0.66 o 
  -6   0   1       87.46       93.35      1.40 o 
  -5   0   1      300.51      298.87      2.29 o 
  -4   0   1      782.68      769.85     12.53 o 
  -3   0   1      889.48      884.19      7.36 o 
  -2   0   1    10274.54    10859.20     71.67 o 
   0   0   1     5433.69     4959.46     39.28 o 
   3   0   1       25.52       25.59      0.91 o 
   4   0   1      111.78      134.37      4.61 o 
   5   0   1       56.43       43.82      1.37 o 
   6   0   1       14.58       14.28      4.35 o 
   7   0   1      347.55      346.78      4.97 o 
   8   0   1      121.52      116.77      2.75 o 
   9   0   1      162.18      151.61      4.56 o 
  10   0   1       73.20       74.39      3.64 o 
  11   0   1       15.51       16.58      2.29 o 
 -12   1   1       11.85        8.97      1.33 o 
 -11   1   1       56.26       47.15      2.12 o 
 -10   1   1        5.21        3.51      0.98 o 
  -9   1   1       25.39       26.25      1.44 o 
  -8   1   1       85.19       80.05      2.18 o 
  -7   1   1       11.08       13.02      1.09 o 
  -6   1   1      617.21      703.39     11.20 o 
  -5   1   1        0.84        0.97      0.30 o 
  -4   1   1      472.07      488.92     24.73 o 
  -3   1   1      133.27      137.04      2.32 o 
  -2   1   1       13.95       13.43      0.89 o 
   0   1   1      380.00      376.65      3.41 o 
   1   1   1     1277.72     1325.79      9.45 o 
   2   1   1       32.32       33.77      0.89 o 
   3   1   1      145.52      140.85      2.70 o 
   4   1   1        8.49        7.82      0.72 o 
   5   1   1       77.97       85.77      5.55 o 
   6   1   1       59.28       44.45      2.05 o 
   7   1   1       34.12       34.16      1.56 o 
   8   1   1       48.18       45.93      1.87 o 
   9   1   1        8.90        6.68      1.09 o 
  10   1   1       19.68       18.39      2.71 o 
  11   1   1        1.79        0.86      1.37 o 
 -12   2   1       17.13       17.07      2.40 o 
 -11   2   1        1.93        2.53      1.04 o 
 -10   2   1       81.57       79.74      2.57 o 
  -9   2   1       43.60       35.03      1.69 o 
  -8   2   1       60.92       43.76      7.07 o 
  -7   2   1       78.15       82.50      2.11 o 
  -6   2   1       21.21       16.85      1.08 o 
  -5   2   1      226.33      198.83      3.34 o 
  -4   2   1      178.46      173.94      2.29 o 
  -3   2   1      684.00      613.68     10.21 o 
  -2   2   1     3385.48     3343.38     26.98 o 
  -1   2   1       29.09       31.89      1.09 o 
   0   2   1     1071.47      977.65      7.35 o 
   1   2   1      747.66      763.10     39.61 o 
   2   2   1      806.03      795.14     18.41 o 
   3   2   1       56.91       61.98      3.02 o 
   4   2   1      145.09      163.30      2.46 o 
   5   2   1      248.84      240.19     23.10 o 
   6   2   1        2.62        3.20      0.78 o 
   7   2   1      296.69      296.38      4.18 o 
   8   2   1       99.79       85.78      3.33 o 
   9   2   1      133.02      122.90      3.08 o 
  10   2   1       40.70       41.68      2.57 o 
  11   2   1        8.66        9.72      1.40 o 
 -12   3   1        0.18       -0.03      1.26 o 
 -11   3   1        7.08        7.06      1.31 o 
 -10   3   1        3.52        5.13      1.13 o 
  -9   3   1       18.73       17.78      2.34 o 
  -8   3   1       69.60       69.67      2.17 o 
  -7   3   1       20.57       19.62      1.33 o 
  -6   3   1      126.23      106.02      5.62 o 
  -5   3   1       45.89       45.35      0.99 o 
  -4   3   1      964.26      983.76     10.53 o 
  -3   3   1      154.82      158.11      3.30 o 
  -2   3   1      115.31      124.61      1.46 o 
  -1   3   1     1037.39     1210.64      9.44 o 
   0   3   1      182.54      183.65      1.97 o 
   1   3   1     2048.28     2248.58     18.06 o 
   2   3   1       19.32       17.04      0.85 o 
   3   3   1      162.15      145.27      4.03 o 
   4   3   1       32.20       28.36      1.18 o 
   5   3   1       63.19       69.09      1.91 o 
   6   3   1      234.75      217.88      3.43 o 
   7   3   1        6.70        7.43      1.08 o 
   8   3   1       25.29       28.03      1.66 o 
   9   3   1        5.33        5.80      1.18 o 
  10   3   1       12.21       12.60      1.53 o 
  11   3   1        7.20        7.80      2.35 o 
 -11   4   1        0.26       -0.59      0.90 o 
 -10   4   1       20.85       21.96      1.67 o 
  -9   4   1       27.73       26.90      1.66 o 
  -8   4   1       72.36       69.84      3.07 o 
  -7   4   1       58.92       50.11      6.65 o 
  -6   4   1      110.41       97.83      2.30 o 
  -5   4   1      855.27      810.70     48.57 o 
  -4   4   1      203.55      210.60      2.22 o 
  -3   4   1      217.81      191.53      5.45 o 
  -2   4   1      261.44      257.26      2.39 o 
   0   4   1      131.99      107.11      1.72 o 
   1   4   1      311.63      306.04      3.01 o 
   2   4   1      245.70      286.11     20.89 o 
   3   4   1        7.42        8.72      0.97 o 
   4   4   1      128.84      117.23      2.30 o 
   5   4   1      272.35      280.43      3.80 o 
   6   4   1       39.11       40.78      1.71 o 
   7   4   1      129.94      128.19      2.95 o 
   8   4   1       37.15       36.71      2.13 o 
   9   4   1       63.94       61.50      2.40 o 
  10   4   1       13.52       15.64      1.74 o 
 -11   5   1        0.78       -0.14      0.90 o 
 -10   5   1        4.99        5.37      1.22 o 
  -9   5   1        5.61        4.54      1.07 o 
  -8   5   1       24.80       23.64      1.47 o 
  -7   5   1        3.03        2.61      0.83 o 
  -6   5   1      186.35      182.39      7.18 o 
  -5   5   1       61.70       59.64      1.90 o 
  -4   5   1      333.40      313.81      5.07 o 
  -3   5   1       61.04       57.71      1.28 o 
  -2   5   1      139.67      135.49      2.12 o 
   0   5   1       37.66       37.66      1.23 o 
   1   5   1      302.59      317.31      4.77 o 
   2   5   1       52.86       60.49      2.40 o 
   3   5   1      132.75      139.18      2.56 o 
   4   5   1        7.26        6.74      1.31 o 
   5   5   1       16.83       17.79      1.26 o 
   6   5   1       49.84       46.50      1.83 o 
   7   5   1       18.44       18.96      1.40 o 
   8   5   1        4.87        2.85      0.96 o 
   9   5   1        2.21        2.68      1.05 o 
  10   5   1        1.81        1.67      1.36 o 
 -10   6   1       17.46       22.34      2.50 o 
  -9   6   1       12.70       13.18      2.37 o 
  -8   6   1       12.37       14.87      1.53 o 
  -7   6   1       14.69       17.37      1.38 o 
  -6   6   1        5.71        7.31      1.17 o 
  -5   6   1       89.78       88.40      3.32 o 
  -4   6   1      121.36      124.51      2.67 o 
  -3   6   1       34.33       33.51      1.88 o 
  -2   6   1       87.27       83.25      1.67 o 
  -1   6   1      104.46       98.64      1.44 o 
   0   6   1      628.72      654.03      5.52 o 
   1   6   1       59.52       60.97      1.69 o 
   2   6   1      222.35      219.28      3.21 o 
   3   6   1        5.25        5.17      0.88 o 
   4   6   1       95.91       96.64      2.57 o 
   5   6   1       67.52       62.97      2.07 o 
   6   6   1        3.75        3.93      1.56 o 
   7   6   1       33.37       30.51      1.65 o 
   8   6   1        8.20       11.63      1.78 o 
   9   6   1       23.40       24.01      1.75 o 
  -9   7   1        3.84        5.66      1.27 o 
  -8   7   1        4.47        3.24      1.03 o 
  -7   7   1        6.82        8.82      1.30 o 
  -6   7   1       26.71       29.49      1.71 o 
  -5   7   1       22.70       22.38      1.48 o 
  -4   7   1       40.76       38.45      1.72 o 
  -3   7   1       13.65       15.15      1.65 o 
  -2   7   1      123.66      113.82      2.16 o 
  -1   7   1       62.94       65.33      1.21 o 
   0   7   1        7.19        9.10      1.02 o 
   1   7   1       43.26       45.75      1.61 o 
   2   7   1        6.06        5.75      0.96 o 
   3   7   1       64.36       65.97      2.07 o 
   4   7   1        1.35        1.00      0.72 o 
   5   7   1       18.78       17.82      1.39 o 
   6   7   1        0.02       -0.42      0.65 o 
   7   7   1        8.01        8.50      1.26 o 
   8   7   1        0.69       -0.04      0.92 o 
  -7   8   1       20.09       21.93      1.61 o 
  -6   8   1        9.86       11.10      1.42 o 
  -5   8   1        3.73        5.63      1.09 o 
  -4   8   1       30.32       33.41      1.75 o 
  -3   8   1       13.15       11.31      1.29 o 
  -2   8   1       57.04       62.42      1.75 o 
  -1   8   1       52.39       47.41      1.54 o 
   0   8   1      228.43      211.93      2.62 o 
   1   8   1       18.47       22.03      1.98 o 
   2   8   1      111.05      104.83      3.86 o 
   3   8   1        6.35        9.07      1.74 o 
   4   8   1       42.18       36.97      2.66 o 
   5   8   1       29.68       31.09      1.75 o 
   6   8   1        1.47        1.91      0.91 o 
  -5   9   1        0.45        0.35      0.87 o 
  -4   9   1       18.04       19.76      1.56 o 
  -3   9   1        2.21       -0.06      1.28 o 
  -2   9   1       23.34       23.39      2.33 o 
  -1   9   1        9.77       10.82      1.50 o 
   0   9   1        9.05       10.69      1.05 o 
   1   9   1       13.56       14.12      1.15 o 
   2   9   1        1.95        0.59      0.78 o 
   3   9   1       13.67       13.96      2.20 o 
   4   9   1        0.41        0.83      1.31 o 
   1  -9   2       12.01       10.69      1.90 o 
   2  -9   2        2.33        2.90      1.38 o 
   3  -9   2       16.11       18.14      2.36 o 
   0  -8   2       79.88       80.32      3.42 o 
   1  -8   2       15.80       14.52      1.75 o 
   2  -8   2       91.14       93.98      3.72 o 
   3  -8   2       16.53       20.58      2.01 o 
   4  -8   2        1.71        5.69      1.53 o 
   5  -8   2       16.09       18.60      2.11 o 
  -1  -7   2       18.24       18.68      1.78 o 
   0  -7   2       29.77       30.24      2.05 o 
   1  -7   2       87.99       86.98      3.26 o 
   2  -7   2        2.22        4.45      1.33 o 
   3  -7   2       48.43       51.30      2.67 o 
   4  -7   2        1.26        0.58      0.94 o 
   5  -7   2        4.29        3.61      1.24 o 
   6  -7   2        3.76        2.46      1.33 o 
   7  -7   2        0.65        1.45      1.20 o 
  -4  -6   2       45.72       48.86      2.00 o 
  -3  -6   2      221.13      214.56      3.93 o 
  -1  -6   2      202.82      195.23      4.34 o 
   0  -6   2      196.15      206.05      4.59 o 
   1  -6   2       24.53       26.50      1.80 o 
   2  -6   2      206.47      206.14      4.66 o 
   3  -6   2       53.48       55.10      2.55 o 
   4  -6   2       14.82       14.43      1.76 o 
   5  -6   2       47.87       50.44      2.64 o 
   6  -6   2       14.43       14.53      1.68 o 
   7  -6   2       50.22       51.58      2.80 o 
   8  -6   2        1.04        2.33      1.27 o 
  -6  -5   2       12.19       13.75      1.29 o 
  -5  -5   2      145.06      144.71      3.03 o 
  -4  -5   2      206.13      197.98      3.43 o 
  -3  -5   2        2.47        2.67      0.67 o 
  -2  -5   2       27.17       26.87      1.72 o 
  -1  -5   2       60.46       57.82      2.28 o 
   0  -5   2      251.45      254.75      4.58 o 
   1  -5   2       20.58       22.16      1.61 o 
   2  -5   2       39.62       38.78      2.01 o 
   3  -5   2       48.20       54.31      2.36 o 
   4  -5   2        0.71        0.78      0.81 o 
   5  -5   2        1.46        1.32      0.89 o 
   6  -5   2       24.35       25.86      2.07 o 
   7  -5   2        4.43        4.17      1.25 o 
   8  -5   2        8.56        9.77      1.74 o 
   9  -5   2        1.41        2.17      1.19 o 
  -8  -4   2      100.39       95.31      2.78 o 
  -7  -4   2      420.85      424.57      5.69 o 
  -6  -4   2       67.55       64.56      2.06 o 
  -5  -4   2     1743.88     1717.96     12.58 o 
  -4  -4   2      102.02      106.59      2.27 o 
  -3  -4   2      559.03      510.65      5.10 o 
  -2  -4   2      341.51      325.79     10.54 o 
  -1  -4   2      157.21      133.84      3.05 o 
   0  -4   2        8.92        7.86      1.04 o 
   1  -4   2        6.37        7.66      1.12 o 
   2  -4   2       26.33       24.45      1.52 o 
   3  -4   2      130.39      144.10      3.52 o 
   4  -4   2      145.63      148.89      3.70 o 
   5  -4   2      262.29      275.66      5.29 o 
   6  -4   2       56.78       52.79      2.58 o 
   7  -4   2      128.28      118.19      3.78 o 
   8  -4   2        3.27        2.37      1.17 o 
   9  -4   2       21.04       21.56      2.08 o 
  10  -4   2        0.45       -0.15      1.15 o 
  -9  -3   2      217.27      200.83      4.22 o 
  -8  -3   2      103.27      106.98      2.87 o 
  -7  -3   2      606.72      583.33      6.66 o 
  -6  -3   2       42.21       40.90      1.61 o 
  -5  -3   2      102.65       91.31      2.07 o 
  -4  -3   2      922.65      916.76      7.22 o 
  -3  -3   2       92.31      102.37      1.78 o 
  -2  -3   2      430.98      367.72      5.59 o 
  -1  -3   2      153.32      188.96      3.22 o 
   0  -3   2      472.45      490.11      5.49 o 
   1  -3   2      135.35      154.89      3.03 o 
   2  -3   2      168.50      172.18      3.41 o 
   3  -3   2      106.91      115.41      2.93 o 
   4  -3   2       84.81       91.50      2.78 o 
   5  -3   2       19.60       22.21      1.71 o 
   6  -3   2       34.85       33.42      2.06 o 
   7  -3   2       39.80       36.73      2.26 o 
   8  -3   2        1.20        1.79      1.09 o 
   9  -3   2       14.68       19.02      2.01 o 
  10  -3   2        5.35        9.21      1.84 o 
 -11  -2   2      127.44      126.44      4.07 o 
 -10  -2   2       22.58       25.34      1.90 o 
  -9  -2   2       52.47       50.94      2.32 o 
  -8  -2   2       40.68       39.72      1.90 o 
  -7  -2   2      296.55      295.73      4.48 o 
  -6  -2   2        0.39        1.95      0.68 o 
  -5  -2   2      964.24      887.72      7.24 o 
  -4  -2   2        8.59        7.90      0.56 o 
  -3  -2   2     1611.70     1448.67     23.61 o 
  -2  -2   2      684.36      696.89     14.09 o 
  -1  -2   2      448.62      410.48      3.34 o 
   0  -2   2     1209.61     1136.07     30.65 o 
   1  -2   2      140.91      154.35      2.71 o 
   2  -2   2       19.43       22.10      1.32 o 
   3  -2   2      201.73      209.34      3.69 o 
   4  -2   2      252.25      225.53      4.01 o 
   5  -2   2      622.19      670.03      8.01 o 
   6  -2   2      119.39      117.64      3.50 o 
   7  -2   2      102.14      100.73      3.46 o 
   8  -2   2        5.34        6.60      1.43 o 
   9  -2   2       43.68       40.28      2.67 o 
  10  -2   2        9.52        6.89      1.63 o 
  11  -2   2        1.40        1.86      1.53 o 
 -12  -1   2        2.51        1.61      1.27 o 
 -11  -1   2       24.36       21.59      2.15 o 
 -10  -1   2       73.24       66.23      2.11 o 
  -9  -1   2      403.13      421.66      4.80 o 
  -8  -1   2       69.23       68.46      1.77 o 
  -7  -1   2       80.40       86.76      1.45 o 
  -6  -1   2       18.81       22.03      0.78 o 
  -5  -1   2      115.45      121.97      1.72 o 
  -4  -1   2      564.12      632.83     12.13 o 
  -3  -1   2       97.01      103.87      3.12 o 
  -2  -1   2     7696.35     7696.64    134.42 o 
  -1  -1   2     3059.04     3314.71     20.98 o 
   1  -1   2     1544.33     1527.31     10.91 o 
   2  -1   2       37.52       29.28      1.34 o 
   3  -1   2      607.77      585.32      6.37 o 
   4  -1   2      455.08      497.82      6.21 o 
   5  -1   2       25.40       24.56      1.72 o 
   6  -1   2       12.71       13.81      1.68 o 
   7  -1   2       23.89       21.95      1.89 o 
   8  -1   2        3.43        4.99      1.46 o 
   9  -1   2       68.11       74.88      3.43 o 
  10  -1   2        9.65        7.30      1.83 o 
  11  -1   2        2.64        3.19      1.54 o 
 -13   0   2        7.44        4.28      1.75 o 
 -12   0   2       22.63       20.31      1.62 o 
 -11   0   2      282.12      285.25      6.46 o 
 -10   0   2       75.59       78.22      2.29 o 
  -9   0   2       40.20       47.19      1.76 o 
  -8   0   2        0.37        0.24      0.40 o 
  -7   0   2       34.12       29.62      1.07 o 
  -6   0   2      124.92      144.97      1.69 o 
  -5   0   2       26.13       28.61      0.75 o 
  -4   0   2      140.99      150.57      2.67 o 
  -3   0   2     2165.51     2143.98     17.16 o 
  -2   0   2      240.12      250.80      1.80 o 
  -1   0   2     1163.09     1209.80      9.28 o 
   0   0   2     6910.65     6985.90     43.26 o 
   1   0   2      479.40      392.06      3.92 o 
   2   0   2       27.76       28.63      1.35 o 
   4   0   2      176.35      155.75      2.26 o 
   5   0   2      834.52      836.16      5.92 o 
   6   0   2      138.12      131.67      3.71 o 
   7   0   2       39.18       32.88      2.20 o 
   8   0   2       14.45       18.38      1.92 o 
   9   0   2       56.95       46.56      2.70 o 
  10   0   2       16.17       15.85      2.26 o 
  11   0   2        0.06        0.23      1.36 o 
 -13   1   2        1.31        3.49      1.18 o 
 -12   1   2        2.51        3.08      1.02 o 
 -11   1   2       24.32       22.67      1.52 o 
 -10   1   2       73.28       64.12      2.19 o 
  -9   1   2      404.39      397.63      7.29 o 
  -8   1   2       67.97       72.29      2.46 o 
  -7   1   2       81.52       89.28      1.47 o 
  -6   1   2       18.34       24.00      0.80 o 
  -5   1   2      116.17      122.59      1.45 o 
  -4   1   2      554.18      628.01     11.36 o 
  -3   1   2       95.72      103.05      5.31 o 
  -2   1   2     7688.40     7574.90     44.39 o 
  -1   1   2     3058.66     3267.50     16.62 o 
   0   1   2     2990.25     3041.25     13.75 o 
   1   1   2     1534.61     1535.74     12.19 o 
   2   1   2       37.15       43.38      1.47 o 
   3   1   2      608.33      596.21     14.80 o 
   4   1   2      452.94      487.40      6.26 o 
   5   1   2       25.22       21.77      1.19 o 
   6   1   2       14.08       11.20      1.52 o 
   7   1   2       23.41       19.80      2.12 o 
   8   1   2        3.53        5.84      1.10 o 
   9   1   2       68.22       70.26      3.29 o 
  10   1   2        9.73        7.64      1.83 o 
  11   1   2        2.81        2.43      1.55 o 
 -12   2   2       11.57       17.10      1.74 o 
 -11   2   2      127.63      134.85      3.38 o 
 -10   2   2       22.26       25.78      1.51 o 
  -9   2   2       52.63       52.56      3.18 o 
  -8   2   2       38.94       40.62      1.63 o 
  -7   2   2      297.73      291.25      3.70 o 
  -6   2   2        0.25        1.47      0.54 o 
  -5   2   2      965.28      887.94     41.37 o 
  -4   2   2        8.52        8.77      0.55 o 
  -3   2   2     1622.81     1457.11     20.67 o 
  -2   2   2      678.76      661.41      5.89 o 
  -1   2   2      449.30      403.31      3.66 o 
   0   2   2     1215.87     1139.71      6.12 o 
   1   2   2      142.67      154.58      2.44 o 
   2   2   2       19.65       23.25      0.90 o 
   3   2   2      201.92      207.89      2.69 o 
   4   2   2      252.96      234.98      3.07 o 
   5   2   2      624.39      641.51     23.31 o 
   6   2   2      118.86      115.23      2.55 o 
   7   2   2      100.68      102.60      2.77 o 
   8   2   2        5.36        7.54      1.14 o 
   9   2   2       44.22       39.77      1.95 o 
  10   2   2        9.65        9.88      1.40 o 
  11   2   2        1.43        3.94      1.70 o 
 -12   3   2        1.61        0.57      0.94 o 
 -11   3   2        4.22        6.58      1.18 o 
 -10   3   2       13.68       15.61      1.53 o 
  -9   3   2      218.96      202.36      9.72 o 
  -8   3   2      101.68      103.09      2.53 o 
  -7   3   2      609.20      589.82     22.91 o 
  -6   3   2       41.76       36.28      1.73 o 
  -5   3   2      102.61       86.98      1.43 o 
  -4   3   2      907.53      934.09     19.08 o 
  -3   3   2       91.17      102.14      1.40 o 
  -2   3   2      424.45      372.79      4.51 o 
  -1   3   2      153.78      179.12      2.54 o 
   0   3   2      466.61      489.21      5.67 o 
   1   3   2      131.37      144.67      2.43 o 
   2   3   2      167.93      166.05      5.11 o 
   3   3   2      108.05      107.83      3.49 o 
   4   3   2       83.12       85.77      2.67 o 
   5   3   2       19.43       22.23      1.29 o 
   6   3   2       36.95       36.29      1.62 o 
   7   3   2       39.22       36.55      2.53 o 
   8   3   2        1.52        1.57      0.86 o 
   9   3   2       14.76       14.19      3.01 o 
  10   3   2        5.54        5.78      1.19 o 
 -12   4   2        7.23       10.09      1.56 o 
 -11   4   2       11.52       11.92      1.47 o 
 -10   4   2        2.30        3.53      1.00 o 
  -9   4   2       27.03       24.41      1.59 o 
  -8   4   2       97.87       86.26      2.42 o 
  -7   4   2      422.08      409.23     10.14 o 
  -6   4   2       66.08       61.19      3.05 o 
  -5   4   2     1744.58     1685.15     41.44 o 
  -4   4   2      102.16      112.62      1.73 o 
  -3   4   2      560.31      522.55      3.64 o 
  -2   4   2      338.93      319.22      4.65 o 
  -1   4   2      159.34      132.51      2.84 o 
   0   4   2        9.66        9.39      0.56 o 
   1   4   2        6.29        9.82      0.79 o 
   2   4   2       24.23       22.43      1.02 o 
   3   4   2      130.91      136.48      6.76 o 
   4   4   2      146.11      143.93      2.62 o 
   5   4   2      263.96      280.23      4.01 o 
   6   4   2       56.10       50.11      1.85 o 
   7   4   2      127.03      127.41      3.03 o 
   8   4   2        3.27        3.09      1.02 o 
   9   4   2       21.38       22.72      1.67 o 
  10   4   2        0.47       -0.19      0.92 o 
 -11   5   2       11.53       14.35      1.64 o 
 -10   5   2        2.95        1.24      0.87 o 
  -9   5   2      104.61       89.39      2.60 o 
  -8   5   2        9.02        8.28      1.16 o 
  -7   5   2      261.83      251.24      4.07 o 
  -6   5   2       11.45       14.08      1.55 o 
  -5   5   2      144.16      143.82      4.11 o 
  -4   5   2      201.79      186.85      2.30 o 
  -3   5   2        2.45        2.54      0.48 o 
  -2   5   2       25.06       23.45      0.66 o 
  -1   5   2       61.10       62.02      1.31 o 
   0   5   2      247.70      243.02      3.37 o 
   1   5   2       22.28       25.78      1.09 o 
   2   5   2       39.45       39.03      1.41 o 
   3   5   2       49.05       50.48      1.61 o 
   4   5   2        0.80        0.20      0.56 o 
   5   5   2        1.27        1.01      0.96 o 
   6   5   2       25.44       26.35      2.99 o 
   7   5   2        4.28        3.50      1.02 o 
   8   5   2        9.07       12.79      1.63 o 
   9   5   2        1.47        0.65      0.93 o 
 -10   6   2        4.25        4.60      1.18 o 
  -9   6   2        2.29        3.37      0.97 o 
  -8   6   2       22.59       20.76      1.48 o 
  -7   6   2       71.97       76.66      3.45 o 
  -6   6   2       37.99       36.30      2.72 o 
  -5   6   2      173.50      176.86      3.28 o 
  -4   6   2       45.84       51.06      1.36 o 
  -3   6   2      218.99      213.19      2.70 o 
  -2   6   2       90.42       86.17      1.62 o 
  -1   6   2      204.43      213.62      3.25 o 
   0   6   2      195.23      201.82      2.37 o 
   1   6   2       24.50       23.51      1.87 o 
   2   6   2      204.29      214.08      3.23 o 
   3   6   2       53.73       53.71      1.75 o 
   4   6   2       14.55       13.13      1.18 o 
   5   6   2       48.27       49.74      3.46 o 
   6   6   2       14.09       16.52      1.58 o 
   7   6   2       49.77       50.15      3.65 o 
   8   6   2        1.06        1.28      0.98 o 
  -9   7   2       51.07       50.98      2.34 o 
  -8   7   2       12.79       13.53      1.53 o 
  -7   7   2       28.04       26.62      1.67 o 
  -6   7   2       21.04       16.57      1.43 o 
  -5   7   2       36.13       33.88      1.67 o 
  -4   7   2        1.22        0.06      0.65 o 
  -3   7   2       34.19       32.30      1.23 o 
  -2   7   2        3.76        3.59      0.64 o 
  -1   7   2       18.76       19.76      1.21 o 
   0   7   2       28.88       28.24      1.39 o 
   1   7   2       89.66       88.89      3.51 o 
   2   7   2        2.26        4.69      1.31 o 
   3   7   2       49.41       49.48      3.17 o 
   4   7   2        1.38        1.16      0.80 o 
   5   7   2        4.16        4.00      0.97 o 
   6   7   2        4.00        3.15      0.96 o 
   7   7   2        0.64       -0.16      0.84 o 
  -8   8   2        1.33        1.04      0.94 o 
  -7   8   2        5.21        4.91      1.19 o 
  -6   8   2       11.29       14.95      1.65 o 
  -5   8   2       11.75       16.57      1.61 o 
  -4   8   2        6.34        7.53      1.20 o 
  -3   8   2       58.08       57.52      2.13 o 
  -2   8   2        7.98       10.98      1.02 o 
  -1   8   2       44.95       44.50      1.51 o 
   0   8   2       79.44       86.42      3.62 o 
   1   8   2       15.85       16.59      1.49 o 
   2   8   2       90.40       85.87      4.58 o 
   3   8   2       16.63       18.00      1.52 o 
   4   8   2        1.47        1.38      1.26 o 
   5   8   2       16.10       17.45      2.08 o 
   6   8   2        1.14        1.16      1.55 o 
  -6   9   2        6.70        8.49      1.38 o 
  -5   9   2        2.60        1.87      0.92 o 
  -4   9   2        2.02        2.55      0.91 o 
  -3   9   2       12.46       12.56      3.39 o 
  -2   9   2        0.57       -0.03      0.59 o 
  -1   9   2        5.87        6.91      0.91 o 
   0   9   2        1.97        1.56      0.73 o 
   1   9   2       12.55       11.45      1.96 o 
   2   9   2        2.36        1.42      1.34 o 
   3   9   2       16.60       16.09      1.62 o 
   4   9   2        0.18        0.24      0.82 o 
   0  -9   3        6.36        5.71      1.53 o 
   1  -9   3        1.67        0.83      1.15 o 
   2  -9   3       11.37       12.91      2.15 o 
   3  -9   3       23.28       20.82      2.37 o 
  -1  -8   3       55.49       55.06      2.98 o 
   0  -8   3       50.74       49.31      2.74 o 
   1  -8   3       16.29       11.86      1.88 o 
   2  -8   3       59.40       52.31      2.87 o 
   3  -8   3       14.08       13.65      2.05 o 
   4  -8   3       12.46       13.51      2.11 o 
   5  -8   3       11.84       10.58      1.84 o 
  -2  -7   3       83.74       82.88      3.30 o 
  -1  -7   3       22.61       23.44      1.97 o 
   0  -7   3      124.15      131.37      4.12 o 
   1  -7   3       58.04       64.99      3.11 o 
   2  -7   3       47.49       47.34      2.74 o 
   3  -7   3       62.36       59.36      2.95 o 
   4  -7   3        3.35        5.18      1.45 o 
   5  -7   3       14.90       18.47      2.29 o 
   6  -7   3        2.28        1.02      1.12 o 
   7  -7   3        1.79        1.79      1.31 o 
  -2  -6   3        7.91       10.32      1.45 o 
  -1  -6   3      148.02      150.93      4.06 o 
   0  -6   3      156.43      159.35      4.23 o 
   1  -6   3       23.69       23.52      1.84 o 
   2  -6   3      122.55      123.12      3.73 o 
   3  -6   3        8.06        8.50      1.46 o 
   4  -6   3       67.58       58.33      2.78 o 
   5  -6   3       84.87       85.00      3.49 o 
   6  -6   3        0.57        0.33      0.99 o 
   7  -6   3       15.44       21.59      2.07 o 
   8  -6   3        7.80        6.97      1.71 o 
  -4  -5   3      218.27      212.46      3.32 o 
  -2  -5   3      106.29      105.81      3.06 o 
  -1  -5   3       56.73       64.21      2.54 o 
   0  -5   3      224.68      275.27      5.18 o 
   1  -5   3       68.03       68.04      2.59 o 
   2  -5   3       77.07       78.88      2.92 o 
   3  -5   3       56.40       55.84      2.55 o 
   4  -5   3       31.45       36.97      2.19 o 
   5  -5   3       67.78       63.64      2.94 o 
   6  -5   3        4.97        3.67      1.33 o 
   7  -5   3        9.65        7.82      1.54 o 
   8  -5   3        1.29        1.03      1.08 o 
  -6  -4   3      292.82      281.90      3.76 o 
  -5  -4   3      351.57      376.57      4.18 o 
  -4  -4   3       47.77       53.50      1.49 o 
  -3  -4   3      903.58      830.01      8.84 o 
  -2  -4   3        4.12        3.69      0.90 o 
  -1  -4   3       59.95       53.11      2.02 o 
   0  -4   3       24.70       24.26      1.53 o 
   1  -4   3      122.30      127.20      3.14 o 
   2  -4   3       67.98       78.05      2.66 o 
   3  -4   3        5.31        5.44      1.18 o 
   4  -4   3      231.70      230.12      4.89 o 
   5  -4   3      307.83      305.41      5.98 o 
   6  -4   3       13.93       16.82      1.80 o 
   7  -4   3      120.27      115.05      3.94 o 
   8  -4   3        0.43        0.01      0.91 o 
   9  -4   3       37.24       37.15      2.71 o 
  -8  -3   3       76.74       68.72      2.29 o 
  -7  -3   3      249.85      248.26      3.72 o 
  -6  -3   3      103.88       84.78      1.88 o 
  -5  -3   3      760.15      744.76      6.13 o 
  -4  -3   3      632.00      598.12      4.01 o 
  -3  -3   3      124.63      119.21      1.97 o 
  -2  -3   3       43.17       40.93      1.15 o 
  -1  -3   3       76.05       71.06      4.02 o 
   0  -3   3       24.30       20.61      1.27 o 
   1  -3   3       16.21       16.51      1.31 o 
   2  -3   3      320.62      362.83      5.34 o 
   3  -3   3       29.64       28.97      1.79 o 
   4  -3   3       94.45       93.95      3.07 o 
   5  -3   3      190.50      198.34      4.59 o 
   6  -3   3        2.19        2.32      1.12 o 
   7  -3   3       15.37       14.29      1.77 o 
   8  -3   3        6.73        6.86      1.56 o 
   9  -3   3        2.30        3.03      1.35 o 
  10  -3   3        6.72        8.38      1.96 o 
 -10  -2   3        1.92        3.00      1.02 o 
  -9  -2   3       10.05       10.62      1.29 o 
  -8  -2   3        8.95       10.62      1.20 o 
  -7  -2   3      119.22      128.41      5.15 o 
  -6  -2   3       23.11       19.95      0.86 o 
  -5  -2   3      277.57      285.81      8.33 o 
  -4  -2   3       78.48       79.64      1.08 o 
  -3  -2   3     1615.53     1516.17     17.46 o 
  -2  -2   3      119.82      108.52      2.29 o 
  -1  -2   3      636.09      603.60     10.87 o 
   0  -2   3       30.34       29.12      3.11 o 
   1  -2   3       35.63       37.99      1.62 o 
   2  -2   3      329.24      335.54      4.78 o 
   3  -2   3      116.96      120.56      3.05 o 
   4  -2   3      417.02      405.81      5.89 o 
   5  -2   3      382.64      394.84      6.25 o 
   6  -2   3      116.51      119.89      3.73 o 
   7  -2   3      392.97      389.29      7.04 o 
   8  -2   3       25.37       25.67      2.18 o 
   9  -2   3       31.39       30.33      2.48 o 
  10  -2   3        5.89        9.10      1.97 o 
 -11  -1   3      133.36      144.78      3.09 o 
 -10  -1   3        9.80       13.51      1.17 o 
  -9  -1   3      189.10      207.62      5.12 o 
  -8  -1   3       39.13       39.52      1.13 o 
  -7  -1   3        8.84        9.42      0.65 o 
  -6  -1   3      672.50      766.05      4.24 o 
  -5  -1   3       83.60       80.44      1.81 o 
  -4  -1   3      191.65      195.22      2.36 o 
  -3  -1   3      501.34      508.79     16.03 o 
  -2  -1   3      209.82      212.41      3.42 o 
  -1  -1   3     1002.48      960.51     15.79 o 
   0  -1   3       22.77       27.77      1.16 o 
   1  -1   3      291.85      282.31      3.87 o 
   2  -1   3      282.81      287.65      4.22 o 
   3  -1   3       99.30       88.02      2.60 o 
   4  -1   3       58.52       63.17      2.43 o 
   5  -1   3      287.34      285.80      5.37 o 
   6  -1   3       39.61       36.82      2.25 o 
   7  -1   3       13.79       14.33      1.73 o 
   8  -1   3        3.91        3.68      1.42 o 
   9  -1   3        4.72        2.78      1.44 o 
  10  -1   3        5.78        7.53      1.88 o 
 -13   0   3       57.90       50.15      6.64 o 
 -12   0   3       13.32       11.09      1.35 o 
 -11   0   3       82.64       93.31      2.60 o 
 -10   0   3       48.00       54.14      1.88 o 
  -9   0   3        4.02        4.56      0.86 o 
  -8   0   3       15.42       16.89      0.84 o 
  -7   0   3       13.14       13.37      0.73 o 
  -6   0   3      349.12      356.50      2.73 o 
  -5   0   3        0.26        0.02      0.24 o 
  -4   0   3      104.42      113.25      4.92 o 
  -3   0   3     1370.23     1319.34      8.06 o 
  -2   0   3        9.08       10.30      0.47 o 
  -1   0   3     3508.53     3344.74     14.82 o 
   0   0   3       41.56       36.45      0.85 o 
   1   0   3      194.01      195.64      1.95 o 
   2   0   3     1147.86     1149.44     10.45 o 
   3   0   3      400.64      434.23      3.75 o 
   4   0   3      406.01      382.40      4.98 o 
   5   0   3      233.58      213.13     18.41 o 
   6   0   3      203.87      213.34      5.04 o 
   7   0   3      546.91      510.26      7.97 o 
   8   0   3       32.90       32.59      2.51 o 
   9   0   3       23.13       23.00      2.44 o 
  10   0   3        0.20       -0.81      1.04 o 
 -13   1   3       10.45        5.65      1.63 o 
 -12   1   3        1.27        1.46      0.95 o 
 -11   1   3      133.40      143.52      3.24 o 
 -10   1   3        9.99       14.66      1.51 o 
  -9   1   3      189.58      210.16      4.47 o 
  -8   1   3       39.39       39.37      1.12 o 
  -7   1   3        9.72       11.25      0.72 o 
  -6   1   3      672.17      765.69     11.88 o 
  -5   1   3       83.49       84.17      1.24 o 
  -4   1   3      195.32      194.78      5.28 o 
  -3   1   3      501.32      469.40     31.10 o 
  -2   1   3      215.85      199.25      5.59 o 
  -1   1   3     1003.00      799.35     86.92 o 
   0   1   3       24.76       26.72      0.77 o 
   1   1   3      290.21      269.84      3.44 o 
   2   1   3      286.28      283.05      2.26 o 
   3   1   3       98.85       81.20      1.33 o 
   4   1   3       57.87       65.56      1.29 o 
   5   1   3      287.89      301.54     13.80 o 
   6   1   3       39.47       38.50      1.65 o 
   7   1   3       13.75       13.17      1.60 o 
   8   1   3        3.62        3.34      1.43 o 
   9   1   3        4.72        5.12      1.54 o 
  10   1   3        5.59        8.31      2.02 o 
 -13   2   3       22.27       20.70      2.56 o 
 -12   2   3        4.91        4.41      1.13 o 
 -11   2   3       38.10       46.25      1.98 o 
 -10   2   3        1.61        2.33      0.80 o 
  -9   2   3       10.06       12.64      1.22 o 
  -8   2   3        8.00        9.13      0.97 o 
  -7   2   3      118.19      131.37      2.52 o 
  -6   2   3       23.87       23.39      1.42 o 
  -5   2   3      277.10      282.14      5.39 o 
  -4   2   3       79.94       80.53      1.07 o 
  -3   2   3     1609.79     1476.47     10.99 o 
  -2   2   3      121.16      107.69      1.86 o 
  -1   2   3      635.52      612.61      3.89 o 
   0   2   3       28.59       26.83      0.71 o 
   1   2   3       35.80       38.69      0.85 o 
   2   2   3      328.50      327.65      3.97 o 
   3   2   3      117.42      122.00      2.19 o 
   4   2   3      413.38      416.81      5.07 o 
   5   2   3      380.51      413.15      8.24 o 
   6   2   3      117.44      126.46      2.12 o 
   7   2   3      393.60      378.41      5.00 o 
   8   2   3       25.13       21.68      1.52 o 
   9   2   3       31.06       34.03      2.69 o 
  10   2   3        5.83        8.25      1.94 o 
 -12   3   3        2.11        1.32      0.99 o 
 -11   3   3       39.91       44.72      6.76 o 
 -10   3   3        9.05        6.70      1.08 o 
  -9   3   3      110.38      117.34      5.27 o 
  -8   3   3       77.34       70.11      2.09 o 
  -7   3   3      249.68      239.60      2.58 o 
  -6   3   3      104.61       78.07      8.29 o 
  -5   3   3      758.53      744.99      8.69 o 
  -4   3   3      635.75      596.76      3.85 o 
  -3   3   3      124.50      119.95      3.05 o 
  -2   3   3       46.01       40.26      0.90 o 
  -1   3   3       77.44       67.33      1.56 o 
   0   3   3       25.46       24.34      0.65 o 
   1   3   3       17.87       18.81      0.69 o 
   2   3   3      323.44      355.63      2.91 o 
   3   3   3       29.48       27.68      0.97 o 
   4   3   3       93.71       94.60      1.75 o 
   5   3   3      191.87      199.63      4.42 o 
   6   3   3        1.99        2.11      0.87 o 
   7   3   3       15.40       14.37      1.09 o 
   8   3   3        6.20        7.06      1.24 o 
   9   3   3        2.31        2.42      1.03 o 
  10   3   3        6.38        6.69      2.41 o 
 -12   4   3        3.53        1.96      1.06 o 
 -11   4   3        8.79       11.44      1.43 o 
 -10   4   3       12.02       12.49      1.48 o 
  -9   4   3       15.45       13.42      1.33 o 
  -8   4   3       27.01       25.75      2.45 o 
  -7   4   3      121.55      122.71      2.71 o 
  -6   4   3      295.41      265.50      3.33 o 
  -5   4   3      351.81      376.77     13.47 o 
  -4   4   3       48.98       50.16      1.20 o 
  -3   4   3      904.35      873.53      4.73 o 
  -2   4   3        4.33        4.84      0.68 o 
  -1   4   3       60.74       52.45      0.97 o 
   0   4   3       23.84       24.84      0.76 o 
   1   4   3      120.65      131.39      4.26 o 
   2   4   3       66.99       64.22      1.33 o 
   3   4   3        5.33        5.71      0.65 o 
   4   4   3      228.69      216.32      2.87 o 
   5   4   3      306.16      302.61      6.80 o 
   6   4   3       14.66       16.14      1.12 o 
   7   4   3      120.40      127.22      5.23 o 
   8   4   3        0.39        0.48      1.19 o 
   9   4   3       36.93       39.28      2.09 o 
 -11   5   3       24.96       24.65      3.45 o 
 -10   5   3       16.98       16.49      1.62 o 
  -9   5   3       50.35       47.32      2.33 o 
  -8   5   3       16.29       15.43      2.11 o 
  -7   5   3       92.74       91.57      3.61 o 
  -6   5   3      115.34      106.98      3.54 o 
  -5   5   3      165.88      158.54      2.28 o 
  -4   5   3      219.20      198.27      2.98 o 
  -3   5   3       13.57       13.04      0.55 o 
  -2   5   3      104.56      109.65      1.92 o 
  -1   5   3       57.72       63.65      1.22 o 
   0   5   3      225.01      256.71      6.14 o 
   1   5   3       69.73       65.49      1.64 o 
   2   5   3       77.27       74.27      1.53 o 
   3   5   3       55.45       56.36      1.43 o 
   4   5   3       31.21       36.40      1.28 o 
   5   5   3       68.61       68.94      1.77 o 
   6   5   3        5.09        4.09      0.83 o 
   7   5   3        9.67       10.34      1.06 o 
   8   5   3        1.10        2.27      0.81 o 
 -10   6   3        3.16        1.68      1.67 o 
  -9   6   3        2.21        0.31      0.84 o 
  -8   6   3        6.66        5.67      0.99 o 
  -7   6   3       12.57       15.00      1.77 o 
  -6   6   3       51.75       49.78      2.13 o 
  -5   6   3       13.64       14.22      1.09 o 
  -4   6   3       13.04       13.52      0.85 o 
  -3   6   3      194.74      199.50      4.12 o 
  -2   6   3        7.73       14.32      1.65 o 
  -1   6   3      149.23      156.73      2.66 o 
   0   6   3      156.23      158.40      2.75 o 
   1   6   3       22.72       23.37      1.54 o 
   2   6   3      121.13      114.66      1.99 o 
   3   6   3        8.10        9.09      0.88 o 
   4   6   3       66.67       58.93      1.64 o 
   5   6   3       84.21       85.90      2.36 o 
   6   6   3        0.65       -0.05      0.57 o 
   7   6   3       15.23       15.81      1.47 o 
   8   6   3        7.86       10.47      1.21 o 
  -9   7   3       26.53       24.06      1.70 o 
  -8   7   3        8.78        8.47      1.94 o 
  -7   7   3        2.44        4.47      1.02 o 
  -6   7   3        3.58        4.64      1.07 o 
  -5   7   3       13.72       13.15      1.36 o 
  -4   7   3        1.99        2.29      0.60 o 
  -3   7   3        5.62        5.00      0.74 o 
  -2   7   3       82.30       86.09      2.69 o 
  -1   7   3       22.96       22.75      1.90 o 
   0   7   3      124.32      128.32      2.74 o 
   1   7   3       58.58       61.31      2.03 o 
   2   7   3       47.18       44.44      1.82 o 
   3   7   3       61.55       53.19      2.05 o 
   4   7   3        3.30        3.81      1.00 o 
   5   7   3       15.15       18.21      1.72 o 
   6   7   3        2.41        0.98      0.95 o 
   7   7   3        1.79        2.95      1.12 o 
  -8   8   3        7.99       10.79      1.51 o 
  -7   8   3        1.56        3.35      1.08 o 
  -6   8   3        9.99       10.22      1.35 o 
  -5   8   3        5.64        6.93      1.16 o 
  -4   8   3       12.41       14.84      1.18 o 
  -3   8   3       36.70       37.00      1.45 o 
  -2   8   3        2.37        5.95      0.85 o 
  -1   8   3       55.90       55.52      3.05 o 
   0   8   3       50.67       45.76      2.72 o 
   1   8   3       16.00       16.23      2.24 o 
   2   8   3       58.48       54.21      2.12 o 
   3   8   3       14.11       12.30      1.40 o 
   4   8   3       12.36       11.59      1.42 o 
   5   8   3       11.66       12.25      2.08 o 
  -6   9   3        3.41        5.64      1.16 o 
  -5   9   3        0.70        0.04      0.78 o 
  -4   9   3        1.39        1.18      0.82 o 
  -3   9   3        0.92        0.62      0.65 o 
  -2   9   3       10.43        8.00      0.99 o 
  -1   9   3        1.71        1.11      0.70 o 
   0   9   3        6.27        4.67      1.55 o 
   1   9   3        1.80        1.32      1.36 o 
   2   9   3       11.26       14.55      2.28 o 
   3   9   3       23.07       25.27      2.52 o 
  -1  -9   4        2.32        1.30      1.33 o 
   0  -9   4       13.11       11.95      1.96 o 
   1  -9   4        3.90        3.43      1.59 o 
   2  -9   4        1.08        2.05      1.65 o 
  -2  -8   4       26.86       23.82      2.13 o 
  -1  -8   4       25.40       20.56      2.08 o 
   0  -8   4       34.23       36.21      2.57 o 
   1  -8   4       30.11       26.62      2.36 o 
   2  -8   4       14.64       15.81      1.90 o 
   3  -8   4        1.83       -0.77      1.02 o 
   4  -8   4        4.91        5.08      1.54 o 
  -2  -7   4       48.66       48.16      2.62 o 
  -1  -7   4        7.62       10.83      1.71 o 
   0  -7   4       73.78       68.70      3.07 o 
   1  -7   4       26.92       23.80      2.08 o 
   2  -7   4        6.24        3.31      1.25 o 
   3  -7   4       32.90       33.06      2.47 o 
   4  -7   4       16.95       15.93      1.90 o 
   5  -7   4       21.18       22.70      2.41 o 
   6  -7   4        0.92        0.42      1.36 o 
  -3  -6   4       36.02       35.07      2.17 o 
  -2  -6   4      106.21       88.85      3.23 o 
  -1  -6   4       38.53       42.70      2.38 o 
   0  -6   4       18.27       19.36      1.79 o 
   1  -6   4      100.46       95.31      3.41 o 
   2  -6   4       52.94       58.83      2.89 o 
   3  -6   4        0.25       -0.26      0.98 o 
   4  -6   4        1.74        1.38      1.15 o 
   5  -6   4       15.26       11.70      1.90 o 
   6  -6   4       10.60       14.69      2.12 o 
   7  -6   4       31.39       32.55      2.71 o 
  -3  -5   4       54.31       53.23      2.33 o 
  -2  -5   4      153.66      173.81      4.11 o 
  -1  -5   4        7.85        9.67      1.40 o 
   0  -5   4       46.99       51.36      2.32 o 
   1  -5   4       27.06       22.32      1.72 o 
   2  -5   4       12.37       12.70      1.55 o 
   3  -5   4      123.56      120.49      3.84 o 
   4  -5   4       85.48       88.48      3.39 o 
   5  -5   4       59.98       57.71      2.93 o 
   6  -5   4        8.88        9.14      1.70 o 
   7  -5   4        2.37        3.10      1.21 o 
   8  -5   4        0.88        1.16      1.12 o 
  -3  -4   4      150.96      148.06      3.50 o 
  -2  -4   4      147.55      142.76      3.40 o 
  -1  -4   4        0.70        1.45      0.74 o 
   0  -4   4       27.50       25.55      1.69 o 
   1  -4   4      147.28      149.17      3.70 o 
   2  -4   4       66.46       70.92      2.63 o 
   3  -4   4       18.57       19.19      1.70 o 
   4  -4   4        0.96        0.29      0.84 o 
   5  -4   4       50.95       50.35      2.71 o 
   6  -4   4       17.97       15.51      1.75 o 
   7  -4   4       34.00       30.64      2.33 o 
   8  -4   4       22.12       18.06      1.94 o 
  -7  -3   4      143.47      138.25      3.76 o 
  -6  -3   4      312.70      301.75     13.24 o 
  -5  -3   4      281.14      273.27      7.62 o 
  -4  -3   4     1935.33     2033.60     15.60 o 
  -3  -3   4       83.07       72.68      1.87 o 
  -2  -3   4       59.15       58.20      1.73 o 
  -1  -3   4       57.65       61.91      1.42 o 
   0  -3   4       58.18       60.22      1.75 o 
   1  -3   4      103.07      118.36      9.84 o 
   2  -3   4      106.94      104.28      3.02 o 
   3  -3   4      291.90      289.97      5.34 o 
   4  -3   4      135.29      128.44      3.73 o 
   5  -3   4      103.22      101.44      3.46 o 
   6  -3   4       70.01       59.70      2.96 o 
   7  -3   4        5.90        7.53      1.62 o 
   8  -3   4        3.27        2.09      1.20 o 
   9  -3   4        2.46        2.95      1.40 o 
  -9  -2   4       46.05       48.77      1.67 o 
  -8  -2   4      107.50      114.75      3.24 o 
  -7  -2   4      111.10      126.56      2.48 o 
  -6  -2   4      914.54      901.10      4.53 o 
  -5  -2   4      119.69      135.21      2.12 o 
  -4  -2   4       40.10       41.27      1.89 o 
  -3  -2   4       59.25       57.96      1.34 o 
  -2  -2   4      135.74      136.92      2.57 o 
  -1  -2   4        6.77        7.22      0.61 o 
   0  -2   4       12.33       13.26      0.72 o 
   1  -2   4      158.05      154.93      1.93 o 
   2  -2   4      277.09      267.31      4.55 o 
   4  -2   4      140.33      142.88      3.95 o 
   5  -2   4      106.84      105.70      3.42 o 
   6  -2   4       29.21       28.20      2.13 o 
   7  -2   4       28.55       28.49      2.20 o 
   8  -2   4       44.73       40.36      2.64 o 
   9  -2   4        6.65        8.27      1.75 o 
 -12  -1   4       56.38       63.36      3.27 o 
 -11  -1   4       57.00       60.16      2.92 o 
 -10  -1   4       72.86       82.06      1.70 o 
  -9  -1   4      212.81      224.29      4.24 o 
  -8  -1   4      228.12      247.21      4.22 o 
  -7  -1   4      251.75      264.86      2.38 o 
  -6  -1   4       20.28       22.08      1.86 o 
  -5  -1   4       17.14       20.02      0.79 o 
  -4  -1   4     1563.47     1581.62     12.21 o 
  -3  -1   4       47.95       50.54      1.12 o 
  -2  -1   4      247.35      264.06      2.47 o 
  -1  -1   4      196.57      196.13      5.25 o 
   0  -1   4      342.36      382.17      9.70 o 
   1  -1   4      591.70      646.63     14.77 o 
   2  -1   4      340.58      346.28      4.13 o 
   3  -1   4      394.91      397.81      5.89 o 
   4  -1   4       29.93       25.18      1.75 o 
   5  -1   4      111.08      121.77      3.75 o 
   6  -1   4      179.74      180.93      4.78 o 
   7  -1   4       16.27       17.33      1.97 o 
   8  -1   4       19.67       17.16      2.10 o 
   9  -1   4        2.91        2.66      1.49 o 
 -13   0   4        6.77        6.86      1.83 o 
 -12   0   4       13.83        9.91      2.68 o 
 -11   0   4      116.26      123.69      2.79 o 
 -10   0   4       41.35       49.43      1.79 o 
  -9   0   4       61.80       59.75      1.41 o 
  -8   0   4       33.76       37.24      1.09 o 
  -7   0   4      213.64      229.80      3.07 o 
  -6   0   4       88.86       85.57      1.28 o 
  -5   0   4      527.29      609.09     11.08 o 
  -4   0   4      916.28      976.69      3.86 o 
  -3   0   4       93.37       98.69      1.32 o 
  -2   0   4      126.30      143.38      1.61 o 
  -1   0   4      496.69      431.01      3.82 o 
   0   0   4      137.07      141.87      1.78 o 
   1   0   4      188.68      178.26      2.73 o 
   2   0   4      320.83      332.14      3.04 o 
   3   0   4      160.54      185.35      3.85 o 
   4   0   4      386.98      390.61      4.96 o 
   5   0   4      136.83      137.31      4.09 o 
   6   0   4        1.53        0.74      1.20 o 
   7   0   4       19.37       19.66      2.17 o 
   8   0   4       67.79       69.87      3.37 o 
   9   0   4        2.23        1.73      1.45 o 
  10   0   4        6.20        4.35      1.75 o 
 -13   1   4        0.62        1.81      1.47 o 
 -12   1   4       56.49       64.19      2.33 o 
 -11   1   4       57.28       60.22      2.10 o 
 -10   1   4       72.33       85.65      3.07 o 
  -9   1   4      213.79      232.41      3.47 o 
  -8   1   4      228.17      241.62      3.16 o 
  -7   1   4      250.13      262.93      7.50 o 
  -6   1   4       20.58       19.92      0.76 o 
  -5   1   4       17.90       19.98      0.71 o 
  -4   1   4     1566.99     1566.61      6.65 o 
  -3   1   4       47.01       48.08      0.91 o 
  -2   1   4      245.55      254.43      3.04 o 
  -1   1   4      196.78      194.13      2.77 o 
   0   1   4      343.11      349.00      5.80 o 
   1   1   4      591.74      676.15      4.72 o 
   2   1   4      343.10      347.56      7.41 o 
   3   1   4      398.64      401.72     13.15 o 
   4   1   4       29.73       29.41      1.18 o 
   5   1   4      110.99      123.70      2.29 o 
   6   1   4      179.69      167.05      4.60 o 
   7   1   4       16.47       18.30      2.03 o 
   8   1   4       19.62       13.19      2.02 o 
   9   1   4        2.87        1.79      1.39 o 
 -13   2   4        4.50        5.92      1.30 o 
 -12   2   4        1.04        1.03      1.10 o 
 -11   2   4       45.94       48.40      1.95 o 
 -10   2   4       13.17       14.52      1.26 o 
  -9   2   4       46.27       46.21      1.68 o 
  -8   2   4      107.28      113.23      2.94 o 
  -7   2   4      110.89      125.25      1.85 o 
  -6   2   4      920.36      890.67      5.05 o 
  -5   2   4      115.99      133.75      3.17 o 
  -4   2   4       38.00       41.09      0.96 o 
  -3   2   4       55.68       50.99      1.73 o 
  -2   2   4      135.44      130.48      4.02 o 
  -1   2   4        7.92        7.47      0.59 o 
   0   2   4       11.79       13.57      0.59 o 
   1   2   4      155.96      156.00      2.12 o 
   2   2   4      272.21      274.87      3.65 o 
   3   2   4      153.03      166.06      2.08 o 
   4   2   4      140.95      141.59      4.91 o 
   5   2   4      107.20      114.38      1.99 o 
   6   2   4       27.76       25.07      2.57 o 
   7   2   4       29.01       29.54      2.46 o 
   8   2   4       44.90       42.49      2.83 o 
   9   2   4        6.94        5.44      1.70 o 
 -13   3   4        0.71        0.33      0.92 o 
 -12   3   4        0.79        1.72      0.93 o 
 -11   3   4       27.67       30.90      1.73 o 
 -10   3   4       20.05       23.01      1.49 o 
  -9   3   4       97.84      101.63      5.86 o 
  -8   3   4       37.00       39.21      1.60 o 
  -7   3   4      139.93      137.16      3.26 o 
  -6   3   4      312.57      299.23      2.85 o 
  -5   3   4      283.09      267.78      3.12 o 
  -4   3   4     1939.59     2007.41     14.41 o 
  -3   3   4       83.53       72.40      1.58 o 
  -2   3   4       56.02       54.35      1.58 o 
  -1   3   4       57.89       58.95      1.27 o 
   0   3   4       58.64       61.22      1.05 o 
   1   3   4      104.30      112.27      1.57 o 
   2   3   4      109.27       99.42      3.96 o 
   3   3   4      297.62      298.95      6.79 o 
   4   3   4      134.79      134.09      2.31 o 
   5   3   4      103.37      106.54      2.73 o 
   6   3   4       69.87       64.20      2.60 o 
   7   3   4        6.12        7.81      1.21 o 
   8   3   4        3.17        3.69      1.01 o 
   9   3   4        2.38        2.07      1.59 o 
 -12   4   4        2.68        1.17      1.01 o 
 -11   4   4       13.84       20.34      1.64 o 
 -10   4   4       11.79       11.22      1.56 o 
  -9   4   4        8.45        9.34      1.15 o 
  -8   4   4       93.45       88.21      3.04 o 
  -7   4   4        8.67        9.61      1.14 o 
  -6   4   4      788.56      799.29      9.09 o 
  -5   4   4       56.57       59.60      1.36 o 
  -4   4   4      275.42      289.96      2.87 o 
  -3   4   4      150.71      159.12      1.98 o 
  -2   4   4      147.14      140.19      1.92 o 
  -1   4   4        0.67        1.12      0.32 o 
   0   4   4       27.40       26.32      0.82 o 
   1   4   4      146.91      149.34      1.92 o 
   2   4   4       65.10       70.39      1.46 o 
   3   4   4       18.97       24.03      1.05 o 
   4   4   4        1.26        1.09      0.58 o 
   5   4   4       51.28       53.29      1.61 o 
   6   4   4       17.08       16.86      1.12 o 
   7   4   4       34.46       35.34      2.17 o 
   8   4   4       22.42       18.41      1.53 o 
 -11   5   4       27.10       27.46      1.73 o 
 -10   5   4        4.18        4.94      1.09 o 
  -9   5   4       49.73       48.08      2.05 o 
  -8   5   4        4.80        6.80      1.19 o 
  -7   5   4       84.08       75.61      2.24 o 
  -6   5   4       90.53       86.29      2.35 o 
  -5   5   4       46.28       54.50      1.45 o 
  -4   5   4      308.26      313.05     10.63 o 
  -3   5   4       55.03       58.59      2.37 o 
  -2   5   4      152.72      174.36      2.50 o 
  -1   5   4        7.74        8.88      1.70 o 
   0   5   4       47.37       52.53      1.60 o 
   1   5   4       27.88       22.26      1.04 o 
   2   5   4       12.77       12.59      1.28 o 
   3   5   4      126.44      117.26      2.07 o 
   4   5   4       85.16       85.87      1.90 o 
   5   5   4       60.25       59.66      1.73 o 
   6   5   4        8.86        8.54      1.28 o 
   7   5   4        2.19        0.98      0.72 o 
   8   5   4        0.76        0.99      1.03 o 
 -11   6   4       22.18       19.55      1.76 o 
 -10   6   4        2.19        1.28      0.97 o 
  -9   6   4       12.12       11.78      1.42 o 
  -8   6   4       25.70       26.86      1.70 o 
  -7   6   4        0.15        0.32      0.75 o 
  -6   6   4       79.29       80.19      1.84 o 
  -5   6   4        1.37        1.32      0.54 o 
  -4   6   4       21.55       20.93      1.00 o 
  -3   6   4       37.32       33.14      1.98 o 
  -2   6   4      105.96       90.12      3.29 o 
  -1   6   4       38.08       44.74      2.36 o 
   0   6   4       17.99       20.21      1.33 o 
   1   6   4      101.51       90.86      6.81 o 
   2   6   4       53.58       56.86      1.96 o 
   3   6   4        0.30       -0.58      0.59 o 
   4   6   4        1.63        2.42      0.89 o 
   5   6   4       15.42       14.25      1.73 o 
   6   6   4       10.52       13.36      1.24 o 
   7   6   4       31.64       34.06      1.58 o 
 -10   7   4       10.76       10.83      1.72 o 
  -9   7   4       36.63       37.45      2.04 o 
  -8   7   4       12.23       13.37      1.58 o 
  -7   7   4        9.06        9.06      1.25 o 
  -6   7   4        1.47        1.49      0.79 o 
  -5   7   4        5.78        5.81      0.81 o 
  -4   7   4        3.96        3.49      0.81 o 
  -3   7   4       17.04       20.21      1.08 o 
  -2   7   4       48.65       45.51      2.63 o 
  -1   7   4        7.47        9.35      1.56 o 
   0   7   4       74.08       70.46      3.28 o 
   1   7   4       27.10       28.31      2.21 o 
   2   7   4        6.25        4.64      0.97 o 
   3   7   4       33.81       32.06      1.77 o 
   4   7   4       16.84       17.32      1.49 o 
   5   7   4       21.40       21.33      1.62 o 
   6   7   4        0.96        0.85      0.94 o 
  -8   8   4       12.28       12.14      1.72 o 
  -7   8   4        2.56        3.40      1.89 o 
  -6   8   4       17.05       18.04      1.40 o 
  -5   8   4        0.97        0.30      0.66 o 
  -4   8   4        0.18        0.46      0.61 o 
  -3   8   4       10.80       13.80      1.13 o 
  -2   8   4       26.76       23.78      2.20 o 
  -1   8   4       25.22       22.06      2.08 o 
   0   8   4       34.06       36.72      2.65 o 
   1   8   4       31.00       28.02      2.43 o 
   2   8   4       15.06       16.06      1.91 o 
   3   8   4        1.89       -0.39      0.99 o 
   4   8   4        4.80        7.12      1.35 o 
  -6   9   4        0.64        0.59      1.71 o 
  -5   9   4        1.21        0.47      0.86 o 
  -4   9   4        3.40        3.62      1.07 o 
  -3   9   4        6.56        8.17      1.00 o 
  -2   9   4        7.82        7.88      0.96 o 
  -1   9   4        2.31        1.76      1.23 o 
   0   9   4       13.18       12.03      2.05 o 
   1   9   4        4.00        4.44      1.70 o 
   2   9   4        1.07       -0.49      1.03 o 
  -2  -9   5       12.76       12.66      2.24 o 
  -1  -9   5        6.09        5.18      1.63 o 
   0  -9   5       24.13       22.90      2.43 o 
   1  -9   5        1.51        2.11      1.40 o 
  -3  -8   5        8.80        9.99      1.82 o 
  -2  -8   5        3.10        3.07      1.23 o 
  -1  -8   5        3.09        0.36      1.08 o 
   0  -8   5        0.73        0.47      1.19 o 
   1  -8   5       30.58       25.37      2.40 o 
   2  -8   5       17.12       19.52      2.58 o 
   3  -8   5        6.08        5.13      1.64 o 
  -3  -7   5       22.23       21.31      1.97 o 
  -2  -7   5      103.91       94.34      3.67 o 
  -1  -7   5        3.56        1.83      1.10 o 
   0  -7   5      105.76       94.72      3.71 o 
   1  -7   5        6.76        4.08      1.40 o 
   2  -7   5       24.11       23.51      2.19 o 
   3  -7   5       19.77       18.54      2.42 o 
   4  -7   5        0.62        1.03      1.19 o 
   5  -7   5        1.32        1.95      1.31 o 
  -4  -6   5       51.97       48.50      2.62 o 
  -3  -6   5       19.48       21.15      1.77 o 
  -2  -6   5       53.23       51.78      2.63 o 
  -1  -6   5      142.86      142.65      4.16 o 
   0  -6   5       19.69       24.79      2.01 o 
   1  -6   5       95.59       87.88      3.44 o 
   2  -6   5       53.78       53.58      2.87 o 
   3  -6   5       19.63       19.02      1.92 o 
   4  -6   5       18.40       17.22      2.05 o 
   5  -6   5        4.03        5.44      1.62 o 
   6  -6   5        8.77       13.43      2.20 o 
  -4  -5   5      100.10       94.80      3.20 o 
  -3  -5   5      119.44      132.66      3.77 o 
  -2  -5   5      442.32      430.66      6.86 o 
  -1  -5   5       10.29        8.02      1.35 o 
   0  -5   5      240.69      249.13      5.21 o 
   1  -5   5        1.64        2.21      1.11 o 
   2  -5   5       82.47       83.50      3.22 o 
   3  -5   5       62.69       54.65      2.79 o 
   4  -5   5        4.17        4.60      1.42 o 
   5  -5   5        9.29       10.57      1.87 o 
   6  -5   5        2.29        2.64      1.27 o 
   7  -5   5        7.01        7.28      1.70 o 
  -7  -4   5       89.57       86.64      3.20 o 
  -6  -4   5      805.53      788.74      9.82 o 
  -5  -4   5       30.13       27.70      1.87 o 
  -4  -4   5      444.84      448.04     11.25 o 
  -3  -4   5      174.07      185.16      5.34 o 
  -2  -4   5      236.95      252.07      5.89 o 
  -1  -4   5      286.12      279.93      7.72 o 
   0  -4   5       55.13       56.76      1.51 o 
   2  -4   5      161.53      167.93      4.40 o 
   3  -4   5       75.45       86.69      3.29 o 
   4  -4   5       29.21       27.60      2.16 o 
   5  -4   5       12.38       11.48      1.76 o 
   6  -4   5        8.40       10.94      1.94 o 
   7  -4   5       12.87       17.14      2.30 o 
   8  -4   5       14.46       16.74      2.35 o 
  -9  -3   5       80.75       86.50      3.34 o 
  -8  -3   5       96.93       99.56      3.36 o 
  -7  -3   5      193.88      184.62      4.31 o 
  -6  -3   5       96.64      102.96      3.21 o 
  -5  -3   5      483.63      532.93      6.99 o 
  -4  -3   5      380.43      376.79      3.90 o 
  -3  -3   5      206.14      220.43      2.90 o 
  -2  -3   5      457.14      437.32      4.04 o 
  -1  -3   5       24.44       25.99      1.09 o 
   0  -3   5      522.42      528.58      4.42 o 
   1  -3   5        2.92        2.47      0.52 o 
   2  -3   5      150.11      133.17      3.58 o 
   3  -3   5      126.73      122.03      3.68 o 
   4  -3   5        1.08        0.69      1.01 o 
   5  -3   5       97.55       97.78      3.73 o 
   6  -3   5        2.96        3.22      1.20 o 
   7  -3   5       17.00       16.82      2.01 o 
   8  -3   5        1.49        1.77      1.38 o 
 -10  -2   5       38.26       30.76      1.81 o 
  -9  -2   5       15.33       14.58      1.48 o 
  -8  -2   5      253.78      244.01      7.11 o 
  -7  -2   5       53.33       52.98      1.48 o 
  -6  -2   5      553.35      556.67      4.29 o 
  -5  -2   5      215.51      228.31      4.26 o 
  -4  -2   5      561.04      546.64      4.46 o 
  -3  -2   5      261.80      259.63      2.90 o 
  -2  -2   5      341.89      364.50      3.43 o 
  -1  -2   5       28.86       27.39      1.05 o 
   0  -2   5      155.48      153.32      2.12 o 
   1  -2   5        5.23        7.00      0.88 o 
   2  -2   5      711.29      713.43      4.99 o 
   3  -2   5      209.61      195.72      4.42 o 
   4  -2   5       50.33       58.77      2.67 o 
   5  -2   5        6.37        4.85      1.41 o 
   6  -2   5        5.23        4.99      1.44 o 
   7  -2   5       29.81       31.68      2.53 o 
   8  -2   5       12.78       14.30      2.17 o 
   9  -2   5        7.87        8.89      2.12 o 
 -13  -1   5        0.07       -0.98      1.19 o 
 -12  -1   5       31.87       33.82      2.45 o 
 -11  -1   5       88.46       95.60      2.47 o 
 -10  -1   5      218.61      225.12      3.46 o 
  -9  -1   5      189.46      202.44      2.41 o 
  -8  -1   5      194.98      182.42      2.38 o 
  -7  -1   5       49.19       44.87      1.00 o 
  -6  -1   5      193.22      205.54      1.80 o 
  -5  -1   5       60.16       54.01      1.14 o 
  -4  -1   5      195.61      189.18      1.24 o 
  -3  -1   5       50.91       43.86      1.15 o 
  -2  -1   5       52.02       67.95      1.37 o 
  -1  -1   5       66.58       71.24      1.45 o 
   0  -1   5     1228.94     1262.74      7.23 o 
   1  -1   5        3.41        3.28      0.66 o 
   2  -1   5       63.37       60.91      1.64 o 
   3  -1   5      117.13      119.11      2.39 o 
   4  -1   5       10.29       11.16      1.58 o 
   5  -1   5      350.42      365.82      6.78 o 
   6  -1   5        7.10        4.68      1.34 o 
   7  -1   5        9.19       11.36      1.94 o 
   8  -1   5        4.84        6.20      1.63 o 
   9  -1   5        1.18        4.34      1.71 o 
 -13   0   5       34.07       31.10      2.57 o 
 -12   0   5        6.74        8.12      1.75 o 
 -11   0   5      123.49      139.42      2.91 o 
 -10   0   5       34.16       28.71      1.15 o 
  -9   0   5       39.05       40.41      1.20 o 
  -8   0   5      102.54      104.67      1.65 o 
  -7   0   5       12.38       13.70      0.71 o 
  -6   0   5        2.18        1.14      0.35 o 
  -5   0   5     1396.60     1592.03     39.17 o 
  -4   0   5      118.96      119.05      1.64 o 
  -3   0   5        0.12        0.11      0.27 o 
  -2   0   5      170.24      186.18      3.40 o 
  -1   0   5       57.62       66.26      1.31 o 
   0   0   5      185.48      191.44      2.28 o 
   1   0   5       66.47       73.84      2.00 o 
   2   0   5     1432.47     1381.53      7.93 o 
   3   0   5      134.81      150.12      6.51 o 
   4   0   5       74.56       74.06      2.91 o 
   5   0   5       32.66       35.24      2.31 o 
   6   0   5        3.01        4.92      1.44 o 
   7   0   5       37.38       37.40      2.61 o 
   8   0   5        9.41        9.35      1.85 o 
   9   0   5        3.27        5.08      1.67 o 
 -13   1   5        0.06        0.46      1.39 o 
 -12   1   5       31.58       32.81      1.94 o 
 -11   1   5       88.55      103.58      2.67 o 
 -10   1   5      218.78      222.17      3.52 o 
  -9   1   5      188.61      204.05      2.57 o 
  -8   1   5      195.25      183.42      2.28 o 
  -7   1   5       47.19       43.07      1.12 o 
  -6   1   5      193.22      207.86      2.12 o 
  -5   1   5       57.07       53.19      0.89 o 
  -4   1   5      195.31      190.78      3.53 o 
  -3   1   5       50.45       41.32      2.13 o 
  -2   1   5       49.99       66.45      1.20 o 
  -1   1   5       66.44       69.17      1.32 o 
   0   1   5     1235.13     1265.26      7.31 o 
   1   1   5        3.14        1.65      0.50 o 
   2   1   5       61.61       56.09      1.81 o 
   3   1   5      115.23      126.96      5.77 o 
   4   1   5       10.29       13.22      1.95 o 
   5   1   5      350.44      374.56      6.77 o 
   6   1   5        7.06        6.23      1.40 o 
   7   1   5        8.82        9.54      1.89 o 
   8   1   5        4.90        6.17      1.88 o 
   9   1   5        1.16        1.38      1.55 o 
 -13   2   5       12.78       15.08      1.59 o 
 -12   2   5        6.46        6.22      1.44 o 
 -11   2   5       25.40       32.67      1.77 o 
 -10   2   5       38.48       35.95      2.16 o 
  -9   2   5       14.77       14.28      0.94 o 
  -8   2   5      257.89      259.91      2.81 o 
  -7   2   5       52.87       51.33      1.31 o 
  -6   2   5      552.58      539.86      8.54 o 
  -5   2   5      214.83      227.78      2.23 o 
  -4   2   5      560.02      574.86      6.67 o 
  -3   2   5      266.91      263.92      2.24 o 
  -2   2   5      340.87      359.14      2.93 o 
  -1   2   5       27.19       25.11      0.94 o 
   0   2   5      155.00      166.33      2.56 o 
   1   2   5        5.69        6.85      0.77 o 
   2   2   5      711.44      697.86     16.04 o 
   3   2   5      212.51      226.00      3.11 o 
   4   2   5       49.82       57.98      1.77 o 
   5   2   5        6.46        6.81      1.69 o 
   6   2   5        5.61        6.21      1.59 o 
   7   2   5       29.72       32.48      2.61 o 
   8   2   5       12.91       14.73      2.30 o 
   9   2   5        7.61        9.55      2.07 o 
 -13   3   5        0.28       -0.30      0.91 o 
 -12   3   5        3.20        5.88      1.14 o 
 -11   3   5       15.84       18.62      1.48 o 
 -10   3   5       17.84       24.00      1.81 o 
  -9   3   5       79.72       83.86      2.31 o 
  -8   3   5       97.27      103.59      2.82 o 
  -7   3   5      189.85      189.75      2.75 o 
  -6   3   5       96.79       98.68      1.47 o 
  -5   3   5      481.05      523.14      3.88 o 
  -4   3   5      379.57      340.31      4.94 o 
  -3   3   5      206.25      224.61     28.02 o 
  -2   3   5      456.06      452.04      3.61 o 
  -1   3   5       24.30       24.40      0.97 o 
   0   3   5      528.68      525.01      3.73 o 
   1   3   5        2.66        3.12      0.49 o 
   2   3   5      147.57      156.43      3.66 o 
   3   3   5      123.71      123.72      1.99 o 
   4   3   5        0.96        0.87      0.53 o 
   5   3   5       97.34       99.55      3.47 o 
   6   3   5        2.89        1.74      1.21 o 
   7   3   5       16.42       18.88      2.55 o 
   8   3   5        1.48        1.30      1.46 o 
 -12   4   5        2.18        2.02      0.93 o 
 -11   4   5        3.15        4.14      1.07 o 
 -10   4   5        8.73       10.53      1.33 o 
  -9   4   5       12.56       10.89      1.27 o 
  -8   4   5      159.39      151.51      6.66 o 
  -7   4   5       89.09       83.91      1.69 o 
  -6   4   5      804.35      810.96      5.63 o 
  -5   4   5       29.54       25.04      1.01 o 
  -4   4   5      442.97      579.56      8.02 o 
  -3   4   5      175.50      181.16      4.02 o 
  -2   4   5      236.72      257.52      7.41 o 
  -1   4   5      285.29      284.79      4.92 o 
   0   4   5       55.04       60.74      1.85 o 
   1   4   5       62.12       58.65      2.54 o 
   2   4   5      161.88      158.89      2.22 o 
   3   4   5       76.75       83.06      1.79 o 
   4   4   5       29.05       30.42      1.24 o 
   5   4   5       12.43       13.79      1.10 o 
   6   4   5        8.76        9.83      1.89 o 
   7   4   5       12.91       17.98      1.63 o 
   8   4   5       14.54       14.94      2.47 o 
 -12   5   5        5.18        7.65      1.73 o 
 -11   5   5        5.64        4.48      1.34 o 
 -10   5   5        6.20        6.37      1.17 o 
  -9   5   5       27.56       28.60      1.66 o 
  -8   5   5       18.69       20.18      1.43 o 
  -7   5   5       48.92       46.71      1.46 o 
  -6   5   5       10.71       12.40      0.83 o 
  -5   5   5       71.51       77.47      4.25 o 
  -4   5   5       99.39       96.64      3.11 o 
  -3   5   5      120.55      126.11      3.57 o 
  -2   5   5      443.45      421.60      6.60 o 
  -1   5   5       10.19       11.47      0.99 o 
   0   5   5      242.34      259.47      3.49 o 
   1   5   5        1.48        1.65      0.65 o 
   2   5   5       81.57       86.73      3.02 o 
   3   5   5       61.05       57.92      2.02 o 
   4   5   5        4.05        4.36      0.81 o 
   5   5   5        8.98        7.73      0.97 o 
   6   5   5        2.25        3.42      0.86 o 
   7   5   5        6.75        7.99      1.10 o 
 -11   6   5       16.69       16.37      2.92 o 
 -10   6   5        3.15        1.54      0.96 o 
  -9   6   5        3.10        3.72      0.96 o 
  -8   6   5       23.85       25.27      2.89 o 
  -7   6   5       21.64       21.91      2.11 o 
  -6   6   5       89.97       90.82      2.32 o 
  -5   6   5        7.75        8.13      0.84 o 
  -4   6   5       50.48       52.71      1.53 o 
  -3   6   5       18.78       20.90      1.79 o 
  -2   6   5       53.38       55.83      2.69 o 
  -1   6   5      142.39      151.91      4.40 o 
   0   6   5       19.76       20.56      1.88 o 
   1   6   5       93.90       88.59      2.35 o 
   2   6   5       53.63       49.10      1.91 o 
   3   6   5       19.71       18.55      1.41 o 
   4   6   5       18.43       18.37      1.52 o 
   5   6   5        4.06        4.64      1.09 o 
   6   6   5        8.88       12.23      1.58 o 
 -10   7   5       14.43       14.87      2.13 o 
  -9   7   5       17.71       19.14      1.67 o 
  -8   7   5        8.20        7.89      1.48 o 
  -7   7   5        8.55        6.19      1.69 o 
  -6   7   5        2.30        3.08      0.76 o 
  -5   7   5        6.68        6.23      0.96 o 
  -4   7   5       14.45       13.96      1.19 o 
  -3   7   5       22.91       18.52      1.86 o 
  -2   7   5      104.62       91.60      3.53 o 
  -1   7   5        3.49        3.13      1.36 o 
   0   7   5      105.85       89.82      3.65 o 
   1   7   5        6.53        7.04      1.63 o 
   2   7   5       24.09       20.19      2.12 o 
   3   7   5       19.18       17.64      1.52 o 
   4   7   5        0.57        1.68      2.08 o 
   5   7   5        1.20        0.44      0.94 o 
  -8   8   5        5.67        7.03      1.28 o 
  -7   8   5        0.20       -0.02      0.77 o 
  -6   8   5       10.58       12.50      2.62 o 
  -5   8   5        2.12        1.91      0.67 o 
  -4   8   5       15.92       14.54      1.09 o 
  -3   8   5        8.34        8.17      0.95 o 
  -2   8   5        3.23        5.02      1.52 o 
  -1   8   5        2.95       -0.05      1.10 o 
   0   8   5        0.75        0.16      1.12 o 
   1   8   5       29.83       27.51      2.49 o 
   2   8   5       17.03       11.94      2.13 o 
   3   8   5        6.09        3.21      1.45 o 
  -5   9   5       14.92       18.45      1.66 o 
  -4   9   5       14.04       14.50      1.98 o 
  -3   9   5        1.21        1.83      0.75 o 
  -2   9   5       12.78       12.98      2.11 o 
  -1   9   5        6.03        5.58      1.81 o 
   0   9   5       24.05       21.36      2.31 o 
   1   9   5        1.45        0.02      1.12 o 
  -2  -9   6       25.25       24.49      2.38 o 
  -1  -9   6        0.88        0.31      1.32 o 
  -3  -8   6        4.23        5.71      1.64 o 
  -2  -8   6        9.44        8.93      1.78 o 
  -1  -8   6        9.04        7.64      1.73 o 
   0  -8   6        0.69        0.43      1.08 o 
   1  -8   6       16.54       18.98      2.49 o 
   2  -8   6        3.49        4.15      1.58 o 
  -4  -7   6       37.23       33.34      2.42 o 
  -3  -7   6        7.06        7.39      1.53 o 
  -2  -7   6       36.66       41.49      2.62 o 
  -1  -7   6        0.92       -0.45      1.02 o 
   0  -7   6       31.83       31.10      2.45 o 
   1  -7   6       13.01       12.53      1.96 o 
   2  -7   6        2.33        2.36      1.36 o 
   3  -7   6        2.41        1.62      1.27 o 
   4  -7   6        4.54        2.39      1.43 o 
  -4  -6   6       40.71       38.68      2.40 o 
  -3  -6   6        1.04        0.15      1.04 o 
  -2  -6   6       42.34       37.91      2.34 o 
  -1  -6   6       42.23       44.67      2.68 o 
   0  -6   6        8.56        7.13      1.44 o 
   1  -6   6       30.81       31.48      2.36 o 
   2  -6   6       31.35       34.28      2.46 o 
   3  -6   6       44.61       43.88      2.72 o 
   4  -6   6        8.11       10.22      1.99 o 
   5  -6   6        0.94        0.54      1.31 o 
  -5  -5   6       44.05       40.92      2.29 o 
  -4  -5   6      117.76      117.48      2.53 o 
  -3  -5   6       20.83       21.83      1.78 o 
  -2  -5   6       76.05       71.57      2.95 o 
  -1  -5   6       14.52       13.21      1.50 o 
   0  -5   6      175.46      178.54      4.62 o 
   1  -5   6       30.88       26.76      2.05 o 
   2  -5   6       21.63       19.83      1.90 o 
   3  -5   6        2.92        3.70      1.32 o 
   4  -5   6       15.69       17.40      2.06 o 
   5  -5   6        9.18        5.70      1.50 o 
   6  -5   6        2.05        1.95      1.21 o 
  -9  -4   6       40.38       41.40      2.50 o 
  -8  -4   6       15.68       15.19      1.72 o 
  -7  -4   6        3.03        3.76      1.21 o 
  -6  -4   6      434.94      452.86      7.21 o 
  -5  -4   6       32.35       31.83      1.39 o 
  -4  -4   6      352.78      374.46      4.30 o 
  -3  -4   6       18.60       20.53      1.15 o 
  -2  -4   6       81.01       80.11      1.93 o 
  -1  -4   6       27.88       26.82      1.20 o 
   0  -4   6        3.32        2.95      0.64 o 
   1  -4   6       47.70       42.27      2.41 o 
   2  -4   6      111.65       83.87      3.31 o 
   3  -4   6       90.49       89.60      3.53 o 
   4  -4   6       17.52       18.50      1.90 o 
   5  -4   6        3.55        4.27      1.50 o 
   6  -4   6       22.21       23.82      2.35 o 
 -10  -3   6        0.14        0.76      1.06 o 
  -9  -3   6      121.26      113.29      3.77 o 
  -8  -3   6      189.35      182.63      4.58 o 
  -7  -3   6       60.99       63.02      2.68 o 
  -6  -3   6       38.44       34.86      2.11 o 
  -5  -3   6      119.40      116.70      3.94 o 
  -4  -3   6      451.53      440.53      8.85 o 
  -3  -3   6       41.60       36.78      1.36 o 
  -2  -3   6      173.05      168.95      2.59 o 
  -1  -3   6       26.86       27.11      1.15 o 
   0  -3   6      465.08      463.46      4.24 o 
   1  -3   6      112.91      122.97      2.74 o 
   2  -3   6      136.40      121.54      3.67 o 
   3  -3   6        9.09        8.58      1.44 o 
   4  -3   6        6.46        5.73      1.27 o 
   5  -3   6       13.24       14.80      2.00 o 
   6  -3   6        3.90        7.12      1.72 o 
   7  -3   6        4.11        4.91      1.64 o 
 -12  -2   6       10.85       12.11      1.90 o 
 -11  -2   6       48.98       62.51      3.04 o 
 -10  -2   6       43.06       34.77      2.26 o 
  -9  -2   6       32.79       30.47      2.14 o 
  -8  -2   6        9.50        9.40      0.89 o 
  -7  -2   6       38.40       39.45      1.23 o 
  -6  -2   6     1022.74     1079.02     20.30 o 
  -5  -2   6      134.63      145.09      5.61 o 
  -4  -2   6      422.01      423.52      5.67 o 
  -3  -2   6       62.85       83.94      2.78 o 
  -2  -2   6       22.42       21.47      1.01 o 
  -1  -2   6      237.76      281.34      3.13 o 
   0  -2   6        4.30        4.47      0.67 o 
   1  -2   6      138.87      139.95      2.32 o 
   2  -2   6      127.65      132.02      3.77 o 
   3  -2   6       88.30       94.37      3.36 o 
   4  -2   6       39.73       44.30      2.50 o 
   5  -2   6       17.36       15.44      1.84 o 
   6  -2   6        5.98        5.86      1.50 o 
   7  -2   6        1.55        1.78      1.31 o 
   8  -2   6        8.61        8.92      2.01 o 
 -13  -1   6        0.37        1.05      1.24 o 
 -12  -1   6       36.97       39.87      2.54 o 
 -11  -1   6      165.40      161.88      3.12 o 
 -10  -1   6       31.05       29.20      1.45 o 
  -9  -1   6      221.13      219.99      3.25 o 
  -8  -1   6      150.56      139.19      2.39 o 
  -7  -1   6       53.04       53.43      1.44 o 
  -6  -1   6      160.57      171.15      1.61 o 
  -5  -1   6       93.08       98.90      1.56 o 
  -4  -1   6      459.82      502.20      4.24 o 
  -3  -1   6      320.45      401.42      3.70 o 
  -2  -1   6      340.56      364.62      3.49 o 
  -1  -1   6       25.96       28.08      1.11 o 
   0  -1   6      626.99      664.02     19.10 o 
   1  -1   6      109.84      136.69      3.06 o 
   2  -1   6      421.67      432.01      9.97 o 
   3  -1   6       12.08       13.85      1.68 o 
   4  -1   6       19.75       22.48      1.88 o 
   5  -1   6       17.32       19.11      1.90 o 
   6  -1   6        4.73        6.72      1.56 o 
   7  -1   6        3.04        3.05      1.50 o 
   8  -1   6        2.12        3.15      1.48 o 
 -14   0   6        0.32       -0.72      1.31 o 
 -13   0   6       31.46       30.59      2.39 o 
 -12   0   6       26.37       26.19      2.25 o 
 -11   0   6      196.65      218.65      3.62 o 
 -10   0   6       11.90       10.18      1.12 o 
  -9   0   6        4.28        3.72      0.71 o 
  -8   0   6        1.84        2.35      0.47 o 
  -7   0   6      101.56       97.62      1.48 o 
  -6   0   6      746.99      738.54      8.22 o 
  -5   0   6        6.01        6.60      0.47 o 
  -4   0   6       44.32       31.60      0.97 o 
  -3   0   6      635.87      689.12      4.75 o 
  -2   0   6        4.64        3.81      0.57 o 
  -1   0   6     1173.34     1353.47     33.93 o 
   0   0   6       14.89       16.63      0.95 o 
   1   0   6       15.83       14.09      1.02 o 
   2   0   6      126.87      126.85      2.21 o 
   3   0   6       57.47       66.57      1.72 o 
   4   0   6       41.37       46.42      2.61 o 
   5   0   6       27.03       19.43      1.94 o 
   6   0   6        0.31       -0.54      0.96 o 
   7   0   6        0.24       -0.30      1.15 o 
   8   0   6        7.00        8.96      1.96 o 
 -13   1   6        0.37        2.39      1.46 o 
 -12   1   6       37.12       42.45      2.79 o 
 -11   1   6      165.28      171.97      4.31 o 
 -10   1   6       31.35       30.14      1.18 o 
  -9   1   6      220.68      220.89      4.10 o 
  -8   1   6      152.38      142.65      2.02 o 
  -7   1   6       52.89       53.35      1.22 o 
  -6   1   6      160.84      171.36      1.70 o 
  -5   1   6       92.49       97.15      2.75 o 
  -4   1   6      458.41      482.46      4.31 o 
  -3   1   6      318.46      396.72     12.49 o 
  -2   1   6      341.53      362.18     10.06 o 
  -1   1   6       25.98       26.25      1.03 o 
   0   1   6      623.69      696.50     12.77 o 
   1   1   6      109.54      131.43      2.23 o 
   2   1   6      420.52      429.44      4.26 o 
   3   1   6       11.67       14.53      1.63 o 
   4   1   6       19.71       23.53      2.09 o 
   5   1   6       17.20       19.34      2.01 o 
   6   1   6        4.70        6.37      1.54 o 
   7   1   6        3.19        4.89      1.58 o 
   8   1   6        2.07        1.95      1.52 o 
 -13   2   6       16.79       20.68      2.69 o 
 -12   2   6       10.91       10.56      1.31 o 
 -11   2   6       49.69       63.21      2.18 o 
 -10   2   6       43.45       39.18      1.69 o 
  -9   2   6       31.16       28.52      1.15 o 
  -8   2   6        8.63       10.49      1.00 o 
  -7   2   6       38.69       40.49      1.16 o 
  -6   2   6     1024.92     1067.94      5.12 o 
  -5   2   6      135.33      133.82      3.33 o 
  -4   2   6      419.87      325.33      4.69 o 
  -3   2   6       63.44       78.12      1.28 o 
  -2   2   6       22.10       22.64      1.38 o 
  -1   2   6      236.96      304.33      5.93 o 
   0   2   6        4.37        4.34      0.68 o 
   1   2   6      143.61      147.34      2.45 o 
   2   2   6      128.17      134.80      6.55 o 
   3   2   6       88.39       89.52      4.48 o 
   4   2   6       40.88       46.13      2.04 o 
   5   2   6       17.49       14.88      2.00 o 
   6   2   6        5.82        7.48      1.74 o 
   7   2   6        1.54        1.32      1.28 o 
   8   2   6        8.72       11.77      2.34 o 
 -13   3   6        3.10        5.37      1.26 o 
 -12   3   6        1.37        3.71      1.02 o 
 -11   3   6       69.33       66.88      2.23 o 
 -10   3   6        0.25        0.25      0.70 o 
  -9   3   6      120.37      114.86      2.10 o 
  -8   3   6      192.12      192.34      2.61 o 
  -7   3   6       61.15       65.72      1.72 o 
  -6   3   6       38.94       33.98      1.71 o 
  -5   3   6      119.06      114.39      3.27 o 
  -4   3   6      450.27      452.50      6.42 o 
  -3   3   6       39.51       34.62      1.99 o 
  -2   3   6      173.95      168.70      2.78 o 
  -1   3   6       26.86       26.69      1.13 o 
   0   3   6      462.16      482.63      6.53 o 
   1   3   6      112.48      124.85      2.61 o 
   2   3   6      134.77      127.20      2.51 o 
   3   3   6        8.55        8.06      0.94 o 
   4   3   6        6.06        6.68      1.01 o 
   5   3   6       13.25       11.27      2.18 o 
   6   3   6        3.85        8.34      1.92 o 
   7   3   6        4.36        4.39      1.70 o 
 -12   4   6        2.54        3.20      1.05 o 
 -11   4   6       10.87       15.80      1.60 o 
 -10   4   6       37.56       37.55      1.80 o 
  -9   4   6       39.00       40.84      1.81 o 
  -8   4   6       15.12       13.72      0.94 o 
  -7   4   6        3.20        2.77      0.61 o 
  -6   4   6      436.92      446.37      4.95 o 
  -5   4   6       32.61       33.74      1.99 o 
  -4   4   6      352.75      383.03      6.19 o 
  -3   4   6       18.52       21.39      1.75 o 
  -1   4   6       26.83       26.30      1.76 o 
   0   4   6        3.43        2.67      1.46 o 
   1   4   6       49.58       46.70      2.78 o 
   2   4   6      112.30      115.82      3.81 o 
   3   4   6       91.01       88.93      3.01 o 
   4   4   6       18.18       16.91      1.06 o 
   5   4   6        3.62        3.89      0.94 o 
   6   4   6       22.08       21.16      2.26 o 
   7   4   6        1.92        2.84      1.53 o 
 -12   5   6        6.47        7.53      1.33 o 
 -11   5   6       16.53       16.95      1.64 o 
 -10   5   6        7.34        9.91      1.37 o 
  -9   5   6       64.61       62.82      2.27 o 
  -8   5   6       89.90       82.17      1.88 o 
  -7   5   6        1.94        2.17      0.62 o 
  -6   5   6       46.15       46.84      1.42 o 
  -5   5   6       45.06       45.22      1.39 o 
  -4   5   6      118.09      115.40      3.57 o 
  -3   5   6       20.04       22.68      1.86 o 
  -2   5   6       76.18       67.61      2.84 o 
  -1   5   6       14.40       11.39      1.53 o 
   1   5   6       30.62       29.25      1.67 o 
   2   5   6       20.73       19.88      1.38 o 
   3   5   6        2.68        2.64      0.89 o 
   4   5   6       15.19       18.96      1.57 o 
   5   5   6        9.44       11.30      1.44 o 
   6   5   6        2.04        4.19      1.20 o 
 -11   6   6       21.91       22.13      1.70 o 
 -10   6   6        9.22        6.46      1.22 o 
  -9   6   6       13.06       16.36      1.48 o 
  -8   6   6        7.40        7.90      1.15 o 
  -7   6   6        9.61       10.21      0.99 o 
  -6   6   6       30.20       27.02      1.21 o 
  -5   6   6       17.38       18.30      1.22 o 
  -4   6   6       41.25       41.33      2.38 o 
  -3   6   6        0.87        1.07      0.99 o 
  -2   6   6       43.07       39.60      2.51 o 
  -1   6   6       41.29       36.86      2.40 o 
   0   6   6        8.68        4.71      1.23 o 
   1   6   6       30.87       27.36      2.31 o 
   2   6   6       31.72       37.23      2.63 o 
   3   6   6       45.17       47.68      2.10 o 
   4   6   6        8.19       11.11      1.41 o 
   5   6   6        0.94        0.32      2.13 o 
 -10   7   6       24.81       25.22      1.89 o 
  -9   7   6       28.08       29.72      2.91 o 
  -8   7   6       29.10       26.93      1.69 o 
  -7   7   6        9.91        8.19      1.22 o 
  -6   7   6       16.48       17.27      1.19 o 
  -5   7   6        7.56        8.72      1.38 o 
  -4   7   6       37.67       39.27      2.56 o 
  -3   7   6        6.55        5.87      1.53 o 
  -2   7   6       36.81       34.20      2.42 o 
  -1   7   6        0.97       -0.07      0.99 o 
   0   7   6       32.68       26.93      2.22 o 
   1   7   6       12.90        9.51      2.01 o 
   2   7   6        2.17        1.39      1.19 o 
   3   7   6        2.34        2.55      1.36 o 
   4   7   6        4.35        3.71      1.44 o 
  -8   8   6        8.24        8.04      1.32 o 
  -7   8   6        0.43       -0.15      0.88 o 
  -6   8   6       10.15        8.26      1.06 o 
  -5   8   6        6.24        5.54      0.87 o 
  -4   8   6       16.83       19.20      1.20 o 
  -3   8   6        4.20        5.54      1.57 o 
  -2   8   6        9.59        5.47      1.49 o 
  -1   8   6        8.63        9.16      1.75 o 
   0   8   6        0.70       -0.84      0.84 o 
   1   8   6       16.53       17.07      2.55 o 
   2   8   6        3.61        4.38      1.61 o 
  -4   9   6        7.39        7.90      1.07 o 
  -3   9   6        7.35        7.05      0.98 o 
  -2   9   6       25.39       29.45      2.58 o 
  -1   9   6        0.94        1.22      1.21 o 
  -4  -8   7        9.98       13.81      2.24 o 
  -3  -8   7        5.17        5.49      1.61 o 
  -2  -8   7       16.02       18.03      2.51 o 
  -1  -8   7        7.04        7.75      1.97 o 
   0  -8   7        5.57       10.39      2.03 o 
   1  -8   7        9.19       12.70      2.23 o 
  -4  -7   7       33.19       34.96      2.47 o 
  -3  -7   7        6.94        8.08      1.78 o 
  -2  -7   7       27.21       25.92      2.29 o 
  -1  -7   7       15.16       11.15      1.83 o 
   0  -7   7       23.50       16.46      2.04 o 
   1  -7   7        5.78        3.99      1.39 o 
   2  -7   7        7.39       10.95      1.99 o 
   3  -7   7        1.18        0.40      1.29 o 
  -5  -6   7       27.02       26.43      2.10 o 
  -4  -6   7       45.73       40.73      2.47 o 
  -3  -6   7       10.38        7.99      1.54 o 
  -2  -6   7       59.57       50.98      2.79 o 
  -1  -6   7       16.66       12.75      1.83 o 
   0  -6   7        2.49        6.14      1.39 o 
   1  -6   7       28.63       26.49      2.27 o 
   2  -6   7        1.21        2.08      1.25 o 
   3  -6   7       14.21       17.11      2.33 o 
   4  -6   7        2.68        2.67      1.51 o 
  -7  -5   7       61.14       63.86      3.04 o 
  -6  -5   7       32.96       32.05      2.22 o 
  -5  -5   7       62.48       58.00      1.90 o 
  -4  -5   7       18.89       16.97      1.21 o 
  -3  -5   7       49.15       49.04      3.13 o 
  -2  -5   7      189.28      195.68      3.74 o 
  -1  -5   7       97.70       82.48      2.09 o 
   0  -5   7      102.15      107.54      3.80 o 
   1  -5   7       24.97       24.55      2.06 o 
   2  -5   7        4.44        7.07      1.50 o 
   3  -5   7        4.51        5.10      1.43 o 
   4  -5   7        7.44        5.23      1.52 o 
   5  -5   7        7.21        8.49      1.80 o 
 -10  -4   7       14.43       15.66      1.87 o 
  -9  -4   7       34.54       37.83      2.47 o 
  -8  -4   7        7.00       11.69      1.75 o 
  -7  -4   7      107.27      111.94      3.75 o 
  -6  -4   7       26.16       28.74      2.12 o 
  -5  -4   7       49.65       46.29      1.83 o 
  -4  -4   7      185.71      188.10      5.66 o 
  -3  -4   7        7.77        6.48      0.87 o 
  -2  -4   7      165.67      167.33      2.84 o 
  -1  -4   7       26.15       26.41      1.28 o 
   0  -4   7        2.17        2.74      0.76 o 
   1  -4   7       94.01       90.78      3.41 o 
   2  -4   7       42.60       38.91      2.51 o 
   3  -4   7       35.00       38.29      2.53 o 
   4  -4   7        6.34        3.86      1.45 o 
   5  -4   7        5.03        6.28      1.65 o 
   6  -4   7        1.31        0.68      1.34 o 
 -12  -3   7       11.04       15.25      2.05 o 
 -11  -3   7        9.28       12.62      1.89 o 
 -10  -3   7       18.03       15.01      1.79 o 
  -9  -3   7       32.96       36.12      2.36 o 
  -8  -3   7       21.91       17.49      1.80 o 
  -7  -3   7      167.65      160.96      4.33 o 
  -6  -3   7        9.23        9.13      1.40 o 
  -5  -3   7      318.42      311.41      3.83 o 
  -4  -3   7       89.70       97.93      2.18 o 
  -3  -3   7      164.29      162.00      6.45 o 
  -2  -3   7      202.17      217.88      5.74 o 
  -1  -3   7      129.36      127.65      6.35 o 
   0  -3   7      183.75      187.08      5.53 o 
   1  -3   7       78.29       81.18      3.19 o 
   2  -3   7       22.69       21.88      1.95 o 
   3  -3   7       11.22       12.59      1.83 o 
   4  -3   7        2.49        3.60      1.32 o 
   5  -3   7        7.55        4.86      1.38 o 
   6  -3   7       21.15       17.99      2.05 o 
 -12  -2   7       41.47       37.26      2.62 o 
 -11  -2   7       22.32       25.69      2.17 o 
 -10  -2   7       28.43       29.28      2.21 o 
  -9  -2   7      290.50      271.94      5.71 o 
  -8  -2   7       18.97       17.34      1.74 o 
  -7  -2   7      201.32      201.99      4.67 o 
  -6  -2   7      132.84      138.47      3.74 o 
  -5  -2   7       37.83       42.03      1.59 o 
  -4  -2   7      109.36      100.04      2.04 o 
  -3  -2   7        5.41        5.31      0.74 o 
  -2  -2   7       48.33       50.73      4.05 o 
  -1  -2   7       10.46       10.60      1.11 o 
   0  -2   7       36.15       35.60      1.96 o 
   1  -2   7      217.65      215.75      2.93 o 
   2  -2   7      105.10       96.77      3.40 o 
   3  -2   7      164.60      170.03      4.72 o 
   4  -2   7       25.20       28.54      2.29 o 
   5  -2   7       19.77       20.08      2.09 o 
   6  -2   7        0.40        0.68      1.32 o 
   7  -2   7        1.57        1.72      1.40 o 
 -12  -1   7       27.43       28.98      2.25 o 
 -11  -1   7       18.34       18.51      1.97 o 
 -10  -1   7      166.15      145.80      4.77 o 
  -9  -1   7       84.47       86.33      2.10 o 
  -8  -1   7       27.95       25.85      1.19 o 
  -7  -1   7      152.64      158.97      2.95 o 
  -6  -1   7       72.92       72.58      1.26 o 
  -5  -1   7       55.16       46.70      2.89 o 
  -4  -1   7       86.21       98.00      1.91 o 
  -3  -1   7       55.79       66.36      1.59 o 
  -2  -1   7        3.08        2.31      0.56 o 
  -1  -1   7        4.67        5.90      0.72 o 
   0  -1   7      138.52      147.83      2.95 o 
   1  -1   7       48.79       55.51      1.57 o 
   2  -1   7       15.75       16.53      1.66 o 
   3  -1   7       26.72       24.61      2.01 o 
   4  -1   7       87.28       78.34      3.36 o 
   5  -1   7       16.81       18.05      1.96 o 
   6  -1   7       11.70        9.35      1.85 o 
   7  -1   7        1.92        2.65      1.49 o 
 -13   0   7        5.59        7.37      1.71 o 
 -12   0   7       49.24       43.62      2.61 o 
 -11   0   7      115.99      112.23      2.68 o 
 -10   0   7       29.91       31.58      1.50 o 
  -9   0   7      703.28      709.76     12.04 o 
  -8   0   7       43.03       45.41      1.13 o 
  -7   0   7      171.10      164.93      1.95 o 
  -6   0   7      131.96      134.97      1.38 o 
  -5   0   7       22.51       25.52      0.98 o 
  -4   0   7        0.02       -0.07      0.39 o 
  -3   0   7       10.89       12.88      0.85 o 
  -2   0   7        3.87        5.14      0.67 o 
  -1   0   7        5.33        6.67      0.79 o 
   0   0   7       98.00      110.47      2.08 o 
   1   0   7      238.23      225.64      2.95 o 
   2   0   7       77.08       69.37      1.82 o 
   3   0   7      299.81      322.49      6.24 o 
   4   0   7       48.29       46.33      2.69 o 
   5   0   7       39.53       34.34      2.50 o 
   6   0   7        0.61        1.16      1.18 o 
   7   0   7        0.00        1.10      1.40 o 
 -13   1   7        2.59        5.02      1.54 o 
 -12   1   7       27.27       27.86      2.33 o 
 -11   1   7       18.43       17.07      1.31 o 
 -10   1   7      166.94      153.42      3.37 o 
  -9   1   7       84.87       84.48      1.68 o 
  -8   1   7       27.24       28.04      1.05 o 
  -7   1   7      152.80      163.51      8.54 o 
  -6   1   7       72.87       72.36      1.33 o 
  -5   1   7       54.85       51.25      2.24 o 
  -4   1   7       86.36       95.01      3.93 o 
  -3   1   7       56.49       64.51      1.43 o 
  -2   1   7        3.24        3.48      0.58 o 
  -1   1   7        4.13        6.49      0.73 o 
   0   1   7      139.56      144.99      2.38 o 
   1   1   7       49.05       61.00      1.70 o 
   2   1   7       17.15       18.04      1.43 o 
   3   1   7       26.63       22.16      1.71 o 
   4   1   7       87.28       78.44      3.36 o 
   5   1   7       17.03       18.92      1.98 o 
   6   1   7       11.87       16.05      2.29 o 
   7   1   7        1.82        1.56      1.39 o 
 -13   2   7        1.76        1.01      1.45 o 
 -12   2   7       41.30       34.61      2.54 o 
 -11   2   7       21.98       24.10      1.46 o 
 -10   2   7       28.50       28.24      1.18 o 
  -9   2   7      290.65      282.51      4.65 o 
  -8   2   7       18.86       18.86      0.92 o 
  -7   2   7      200.17      204.99      2.64 o 
  -6   2   7      132.09      135.47      2.65 o 
  -5   2   7       38.10       40.28      2.09 o 
  -4   2   7      108.18       93.17      2.93 o 
  -3   2   7        5.06        4.74      0.58 o 
  -2   2   7       48.27       50.83      1.34 o 
  -1   2   7       10.23        9.20      1.73 o 
   0   2   7       36.84       40.95      1.45 o 
   1   2   7      216.50      257.88     12.01 o 
   2   2   7      105.37       99.64      2.54 o 
   3   2   7      164.04      178.60      3.13 o 
   4   2   7       24.74       30.93      2.45 o 
   5   2   7       19.56       21.86      2.63 o 
   6   2   7        0.33       -1.03      1.03 o 
   7   2   7        1.54        3.61      1.77 o 
 -13   3   7        5.61        3.26      1.17 o 
 -12   3   7       10.66       13.91      1.43 o 
 -11   3   7        9.42       12.68      1.37 o 
 -10   3   7       18.94       15.98      1.01 o 
  -9   3   7       33.37       37.95      1.33 o 
  -8   3   7       20.79       19.93      0.99 o 
  -7   3   7      167.49      167.22      2.06 o 
  -6   3   7        8.70        8.56      1.05 o 
  -5   3   7      317.71      325.94      5.81 o 
  -4   3   7       89.96       93.53      3.06 o 
  -3   3   7      164.65      151.24      3.84 o 
  -2   3   7      202.95      214.79      4.60 o 
  -1   3   7      128.79      117.57      8.25 o 
   0   3   7      185.47      187.87      2.92 o 
   1   3   7       78.65       85.07      2.12 o 
   2   3   7       24.16       25.28      1.41 o 
   3   3   7       11.26       11.45      2.90 o 
   4   3   7        2.54        2.66      1.26 o 
   5   3   7        7.84        8.10      1.78 o 
   6   3   7       21.40       20.28      2.49 o 
 -12   4   7       23.01       24.24      2.54 o 
 -11   4   7        3.99        5.03      1.11 o 
 -10   4   7       14.48       17.34      1.40 o 
  -9   4   7       34.34       33.28      1.29 o 
  -8   4   7        7.33        8.77      0.94 o 
  -7   4   7      106.64      113.42      2.85 o 
  -6   4   7       25.59       29.47      1.15 o 
  -5   4   7       49.93       47.75      2.39 o 
  -4   4   7      186.58      180.05      4.41 o 
  -3   4   7        7.37        9.18      1.67 o 
  -2   4   7      166.75      160.03      4.15 o 
  -1   4   7       25.10       26.35      1.99 o 
   0   4   7        2.35        1.92      0.72 o 
   1   4   7       94.09       90.37      4.25 o 
   2   4   7       42.75       42.77      1.76 o 
   3   4   7       34.64       35.05      1.69 o 
   4   4   7        6.09        7.05      1.96 o 
   5   4   7        4.81        5.14      1.50 o 
   6   4   7        1.15        0.58      1.34 o 
 -12   5   7       20.73       22.60      3.13 o 
 -11   5   7       14.08       15.29      1.60 o 
 -10   5   7        4.20        3.93      1.04 o 
  -9   5   7        2.81        2.28      0.93 o 
  -8   5   7        8.03       10.29      0.98 o 
  -7   5   7       61.02       60.64      1.66 o 
  -6   5   7       32.56       27.60      1.18 o 
  -5   5   7       62.07       55.05      2.67 o 
  -4   5   7       18.99       15.93      1.81 o 
  -3   5   7       48.43       44.39      2.49 o 
  -2   5   7      190.00      209.10      5.17 o 
   1   5   7       25.12       24.89      2.11 o 
   2   5   7        4.37        4.79      1.47 o 
   3   5   7        4.67        5.67      1.21 o 
   4   5   7        7.45        6.02      1.13 o 
   5   5   7        7.38        5.22      1.12 o 
 -11   6   7       21.93       21.57      1.73 o 
 -10   6   7        4.18        5.11      1.18 o 
  -9   6   7       24.84       29.58      1.79 o 
  -8   6   7       12.34       13.50      1.16 o 
  -7   6   7       37.63       35.61      1.39 o 
  -6   6   7        7.04        6.77      0.81 o 
  -5   6   7       27.09       26.28      2.11 o 
  -4   6   7       46.69       43.43      2.55 o 
  -3   6   7       10.22        9.60      1.76 o 
  -2   6   7       60.25       57.77      3.05 o 
  -1   6   7       16.17       17.74      2.24 o 
   0   6   7        2.34        4.95      1.52 o 
   1   6   7       29.35       25.65      2.26 o 
   2   6   7        1.23        0.62      1.17 o 
   3   6   7       14.34       12.80      2.10 o 
   4   6   7        2.71        1.54      1.22 o 
  -9   7   7       12.04       10.25      1.46 o 
  -8   7   7        7.14        8.62      1.65 o 
  -7   7   7       16.77       19.31      1.08 o 
  -6   7   7       17.48       16.22      1.20 o 
  -5   7   7        4.86        3.42      0.81 o 
  -4   7   7       33.25       32.62      2.46 o 
  -3   7   7        6.47        7.13      1.66 o 
  -2   7   7       27.36       24.09      2.16 o 
  -1   7   7       15.47       12.56      2.12 o 
   0   7   7       23.21       18.72      2.01 o 
   1   7   7        5.84        4.02      1.46 o 
   2   7   7        7.05        9.79      2.05 o 
   3   7   7        1.25        0.24      1.12 o 
  -7   8   7       20.37       21.76      1.35 o 
  -6   8   7       19.21       20.37      1.33 o 
  -5   8   7        9.34       10.84      1.36 o 
  -4   8   7       10.12       12.30      2.09 o 
  -3   8   7        5.15        4.45      1.57 o 
  -2   8   7       16.01       17.94      2.49 o 
  -1   8   7        7.05        6.37      1.90 o 
   0   8   7        5.40        5.29      1.61 o 
   1   8   7        9.49        9.78      1.94 o 
  -4  -8   8        6.42        8.93      1.87 o 
  -3  -8   8        3.85        3.55      1.65 o 
  -2  -8   8       11.41       16.73      2.52 o 
  -1  -8   8        6.37        8.33      1.92 o 
  -5  -7   8       11.44       15.82      1.98 o 
  -4  -7   8        4.31        3.24      1.34 o 
  -3  -7   8       34.96       32.82      2.55 o 
  -2  -7   8       18.55       17.11      2.35 o 
  -1  -7   8       17.61       15.82      2.35 o 
   0  -7   8       18.24       17.91      2.46 o 
   1  -7   8        0.00       -0.65      1.25 o 
   2  -7   8        6.52        9.99      2.25 o 
  -5  -6   8       69.68       65.08      3.22 o 
  -4  -6   8        9.40        8.25      1.66 o 
  -3  -6   8        0.13       -0.68      0.93 o 
  -2  -6   8       21.89       25.45      2.25 o 
  -1  -6   8       44.63       48.87      2.92 o 
   0  -6   8       43.25       42.88      2.81 o 
   1  -6   8       44.84       49.26      3.00 o 
   2  -6   8        0.58        0.12      1.37 o 
  -9  -5   8       16.52       16.69      2.21 o 
  -8  -5   8       12.99       12.04      1.90 o 
  -7  -5   8       37.48       35.16      2.36 o 
  -6  -5   8        1.93        2.33      0.79 o 
  -5  -5   8       13.74       14.17      1.27 o 
  -4  -5   8       40.03       39.96      1.69 o 
  -3  -5   8      191.77      189.10     12.74 o 
  -2  -5   8       36.11       33.43      1.56 o 
  -1  -5   8       54.18       49.08      2.82 o 
   0  -5   8       49.92       45.65      2.75 o 
   1  -5   8       20.90       16.11      1.94 o 
   2  -5   8       10.25       14.14      2.14 o 
   3  -5   8       12.36       10.86      1.88 o 
   4  -5   8       14.75       16.85      2.37 o 
 -11  -4   8       10.88       12.47      2.04 o 
 -10  -4   8        1.95       -1.13      1.13 o 
  -9  -4   8       69.79       65.07      3.24 o 
  -8  -4   8       50.02       41.34      2.61 o 
  -7  -4   8      100.35       92.54      3.53 o 
  -6  -4   8       21.02       23.21      1.35 o 
  -5  -4   8      165.77      167.31      3.08 o 
  -4  -4   8       72.07       68.62      2.06 o 
  -3  -4   8       30.17       32.74      1.49 o 
  -2  -4   8       25.89       28.43      1.40 o 
  -1  -4   8      173.90      184.15      3.13 o 
   1  -4   8       94.24       96.11      3.71 o 
   2  -4   8       35.73       35.31      2.53 o 
   3  -4   8       17.11       17.08      2.04 o 
   4  -4   8        9.67       13.13      2.21 o 
   5  -4   8        4.64        5.50      1.81 o 
 -13  -3   8        5.24        5.10      1.74 o 
 -12  -3   8        6.92       12.21      2.08 o 
 -11  -3   8        0.76        0.77      1.23 o 
 -10  -3   8       23.40       24.81      2.13 o 
  -9  -3   8        3.24        4.00      1.37 o 
  -8  -3   8        8.05        6.83      1.46 o 
  -7  -3   8       87.91       61.14      2.96 o 
  -6  -3   8       23.10       20.99      1.25 o 
  -5  -3   8      117.93      122.12      2.55 o 
  -4  -3   8       52.68       51.40      1.70 o 
  -3  -3   8      401.60      379.09      4.33 o 
  -2  -3   8       36.68       37.29      1.50 o 
  -1  -3   8      116.53      120.41      2.89 o 
   0  -3   8       34.82       37.74      2.29 o 
   1  -3   8       70.11       70.65      3.18 o 
   2  -3   8        8.92        9.23      1.75 o 
   3  -3   8       34.78       32.54      2.44 o 
   4  -3   8       30.55       29.54      2.38 o 
   5  -3   8       31.05       34.52      2.81 o 
 -13  -2   8        2.99        3.64      1.41 o 
 -12  -2   8        1.82        2.01      1.27 o 
 -11  -2   8       22.37       18.79      2.00 o 
 -10  -2   8       11.00       14.19      1.96 o 
  -9  -2   8      228.29      211.51      5.18 o 
  -8  -2   8        6.45        7.72      1.58 o 
  -6  -2   8       93.75       80.32      3.19 o 
  -5  -2   8      128.53      132.23      4.79 o 
  -4  -2   8       93.53       88.31      2.06 o 
  -3  -2   8       89.05       94.97      2.94 o 
  -2  -2   8      154.14      163.24      5.37 o 
  -1  -2   8      310.50      303.86      5.09 o 
   0  -2   8      308.23      308.99     10.62 o 
   1  -2   8      217.31      221.43      5.23 o 
   2  -2   8      245.27      210.10      5.12 o 
   3  -2   8       33.80       36.18      2.45 o 
   4  -2   8        3.94        3.23      1.33 o 
   5  -2   8        0.68        1.25      1.16 o 
   6  -2   8       11.91       17.59      2.48 o 
 -13  -1   8        9.67        9.15      1.90 o 
 -12  -1   8       44.52       41.00      2.70 o 
 -11  -1   8        5.60        4.14      1.50 o 
 -10  -1   8        2.29        1.44      1.15 o 
  -9  -1   8        7.15        9.76      1.75 o 
  -8  -1   8       35.18       28.10      2.17 o 
  -7  -1   8       98.99       99.29      3.40 o 
  -6  -1   8       22.14       22.16      1.09 o 
  -5  -1   8      191.85      201.20      3.59 o 
  -4  -1   8        6.32        5.80      0.78 o 
  -3  -1   8      160.99      151.87      2.50 o 
  -2  -1   8       68.49       68.10      1.79 o 
  -1  -1   8       98.70      102.17      3.87 o 
   0  -1   8        3.60        3.67      0.75 o 
   1  -1   8       70.50       60.36      1.76 o 
   2  -1   8        1.29        1.10      1.09 o 
   3  -1   8       72.68       66.47      3.09 o 
   4  -1   8       52.64       52.22      2.95 o 
   5  -1   8        5.06        7.14      1.74 o 
   6  -1   8       11.05       14.58      2.33 o 
 -12   0   8        0.76        0.05      1.02 o 
 -11   0   8       65.99       57.23      1.96 o 
 -10   0   8        1.12        0.35      0.68 o 
  -9   0   8      431.81      388.86      4.46 o 
  -8   0   8       46.46       51.69      1.60 o 
  -7   0   8      401.19      404.63      7.51 o 
  -6   0   8       60.02       50.93      2.42 o 
  -5   0   8       44.65       45.21      3.29 o 
  -4   0   8        3.06        3.60      0.79 o 
  -3   0   8      103.39      101.94      1.97 o 
  -2   0   8      263.81      274.05      4.42 o 
  -1   0   8      342.74      324.69      4.03 o 
   0   0   8       57.10       66.97      1.83 o 
   1   0   8      328.87      314.71      3.84 o 
   2   0   8      425.49      371.75      6.52 o 
   3   0   8       42.15       40.30      2.44 o 
   4   0   8        1.33        1.46      1.21 o 
   5   0   8        0.39       -0.46      1.08 o 
   6   0   8       18.51       20.52      2.28 o 
 -13   1   8        9.84       10.35      1.88 o 
 -12   1   8       44.66       42.38      2.64 o 
 -11   1   8        5.40        5.20      0.98 o 
 -10   1   8        2.11        1.60      0.75 o 
  -9   1   8        7.14        7.81      1.00 o 
  -8   1   8       35.14       30.17      1.05 o 
  -7   1   8       99.47      106.20      2.01 o 
  -6   1   8       20.96       20.04      1.77 o 
  -5   1   8      193.35      196.58      4.42 o 
  -4   1   8        6.38        6.70      1.32 o 
  -3   1   8      160.06      153.45      2.34 o 
  -2   1   8       68.63       67.76      1.71 o 
  -1   1   8       99.63      100.79      2.35 o 
   0   1   8        3.15        2.80      0.71 o 
   1   1   8       70.49       62.06      1.85 o 
   2   1   8        1.02        1.31      0.76 o 
   3   1   8       72.77       72.46      3.13 o 
   4   1   8       52.92       60.15      3.21 o 
   5   1   8        4.97        6.80      1.71 o 
   6   1   8       11.02       14.62      2.29 o 
 -13   2   8        3.16        1.61      1.48 o 
 -12   2   8        1.68       -0.02      1.00 o 
 -11   2   8       22.49       20.62      1.69 o 
 -10   2   8       11.20       12.49      1.02 o 
  -9   2   8      229.15      211.10      3.63 o 
  -8   2   8        6.21        6.19      1.15 o 
  -7   2   8      298.94      296.63      6.54 o 
  -6   2   8       91.87       82.28      3.09 o 
  -5   2   8      128.37      116.51      3.53 o 
  -4   2   8       90.84       90.01      3.09 o 
  -3   2   8       89.02       90.10      3.17 o 
  -2   2   8      154.39      171.44      2.64 o 
  -1   2   8      311.33      304.95      3.66 o 
   0   2   8      304.95      287.53      6.22 o 
   1   2   8      217.18      222.26      3.41 o 
   2   2   8      245.68      244.31      5.51 o 
   3   2   8       33.50       31.19      2.30 o 
   4   2   8        3.90        3.07      1.31 o 
   5   2   8        0.62        0.37      1.30 o 
   6   2   8       11.90       16.95      2.38 o 
 -13   3   8        5.61        7.00      1.84 o 
 -12   3   8        7.15       10.74      1.40 o 
 -11   3   8        0.68        0.07      0.75 o 
 -10   3   8       23.08       23.30      1.19 o 
  -9   3   8        3.24        2.98      0.66 o 
  -8   3   8        7.85        8.52      0.86 o 
  -7   3   8       88.67       82.73      1.70 o 
  -6   3   8       22.01       20.85      1.80 o 
  -5   3   8      119.42       95.89      3.02 o 
  -4   3   8       53.05       48.96      2.50 o 
  -2   3   8       36.62       37.79      2.23 o 
  -1   3   8      118.29      124.11      3.76 o 
   0   3   8       33.47       43.54      2.22 o 
   1   3   8       69.95       77.45      4.90 o 
   2   3   8        8.34        8.59      1.88 o 
   3   3   8       34.89       33.95      1.71 o 
   4   3   8       31.00       32.64      2.62 o 
   5   3   8       31.04       35.62      2.90 o 
 -12   4   8        7.91       10.72      1.45 o 
 -11   4   8       10.73       11.88      1.47 o 
 -10   4   8        2.01        0.38      0.63 o 
  -9   4   8       70.23       70.79      1.80 o 
  -8   4   8       49.66       42.35      1.59 o 
  -7   4   8      101.44       86.72      2.98 o 
  -6   4   8       20.12       17.69      1.67 o 
  -5   4   8      165.54      143.47      4.05 o 
  -4   4   8       70.39       59.95      2.83 o 
  -3   4   8       30.03       33.05      2.23 o 
  -2   4   8       25.04       27.22      2.20 o 
  -1   4   8      175.22      181.07      4.73 o 
   0   4   8      255.89      254.13      5.67 o 
   1   4   8       93.98      101.18      3.67 o 
   2   4   8       35.88       33.43      1.98 o 
   3   4   8       16.76       16.15      1.37 o 
   4   4   8        9.59       10.60      1.93 o 
   5   4   8        4.58        5.11      1.85 o 
 -11   5   8        7.18        5.93      1.21 o 
 -10   5   8        1.67       -1.04      1.04 o 
  -9   5   8       16.54       15.91      1.17 o 
  -8   5   8       12.82       12.72      0.94 o 
  -7   5   8       37.96       37.10      1.35 o 
  -6   5   8        1.95        2.08      1.03 o 
  -5   5   8       13.68       12.07      1.74 o 
  -4   5   8       40.41       42.24      2.60 o 
  -3   5   8      193.01      219.71      5.93 o 
  -1   5   8       55.40       53.57      2.90 o 
   0   5   8       48.64       53.19      2.99 o 
   1   5   8       20.86       20.66      2.16 o 
   2   5   8        9.74       12.86      2.05 o 
   3   5   8       12.36        7.32      1.68 o 
   4   5   8       15.04       18.52      1.58 o 
 -10   6   8        6.90       12.56      1.62 o 
  -9   6   8       49.61       50.40      2.15 o 
  -8   6   8       27.03       24.01      1.12 o 
  -7   6   8       38.90       37.63      1.51 o 
  -6   6   8        1.76        1.93      0.63 o 
  -5   6   8       69.55       66.60      3.24 o 
  -4   6   8        9.05        8.14      1.70 o 
  -3   6   8        0.12        1.49      1.11 o 
  -2   6   8       20.83       22.50      2.18 o 
  -1   6   8       45.38       47.72      2.95 o 
   0   6   8       42.68       41.51      2.74 o 
   1   6   8       44.81       45.42      2.97 o 
   2   6   8        0.59       -0.14      1.19 o 
   3   6   8        7.16        9.06      2.09 o 
  -9   7   8        9.38        7.73      1.31 o 
  -8   7   8        0.52        1.81      0.77 o 
  -7   7   8       12.01       14.45      1.46 o 
  -6   7   8        1.37        0.71      0.62 o 
  -5   7   8       11.25       16.59      2.29 o 
  -4   7   8        4.39        3.38      1.55 o 
  -3   7   8       35.71       34.87      2.58 o 
  -2   7   8       18.27       13.84      2.13 o 
  -1   7   8       18.04       19.95      2.66 o 
   0   7   8       17.68       17.05      2.52 o 
   1   7   8        0.00        0.37      1.24 o 
   2   7   8        6.21        9.41      2.15 o 
  -6   8   8        0.04       -0.50      0.71 o 
  -5   8   8       19.15       18.16      1.25 o 
  -4   8   8        6.37        7.88      1.91 o 
  -3   8   8        3.87        4.45      1.69 o 
  -2   8   8       10.90       11.57      2.10 o 
  -1   8   8        6.54        3.98      1.57 o 
  -5  -7   9        3.08        2.65      1.45 o 
  -4  -7   9       15.37       15.28      2.30 o 
  -3  -7   9        2.39        4.41      1.56 o 
  -2  -7   9        3.15        0.16      1.02 o 
  -1  -7   9        6.66        8.20      2.05 o 
   0  -7   9        1.66        1.52      1.44 o 
  -6  -6   9       17.99       17.32      1.38 o 
  -5  -6   9        9.62       10.82      1.29 o 
  -4  -6   9       19.31       21.41      1.45 o 
  -3  -6   9       12.07       15.04      2.22 o 
  -2  -6   9       60.27       57.98      3.35 o 
  -1  -6   9        5.63        6.00      1.62 o 
   0  -6   9       11.56       13.24      2.12 o 
   1  -6   9        8.59        9.36      2.09 o 
   2  -6   9       35.02       38.91      2.99 o 
 -10  -5   9        1.99        2.31      1.50 o 
  -9  -5   9        8.11        6.50      1.58 o 
  -8  -5   9        2.88        2.27      1.22 o 
  -7  -5   9        6.34        6.37      1.63 o 
  -6  -5   9       34.74       33.97      1.65 o 
  -5  -5   9        0.22        0.14      0.64 o 
  -4  -5   9       22.15       17.41      2.78 o 
  -3  -5   9        1.99        1.17      1.21 o 
  -2  -5   9       41.21       39.75      1.72 o 
  -1  -5   9       15.27       14.57      2.18 o 
   0  -5   9        3.31        3.13      1.49 o 
   1  -5   9        0.46        1.14      1.17 o 
   2  -5   9        6.80        5.08      1.69 o 
   3  -5   9       24.09       26.10      2.61 o 
 -12  -4   9       12.48       16.71      2.32 o 
 -11  -4   9       15.76       17.28      2.11 o 
 -10  -4   9       18.43       19.25      2.45 o 
  -9  -4   9       28.30       28.26      2.33 o 
  -8  -4   9       12.81       11.11      1.82 o 
  -7  -4   9       33.28       31.09      2.34 o 
  -6  -4   9       15.48       15.60      1.23 o 
  -5  -4   9       10.69       13.82      1.33 o 
  -4  -4   9       97.85      100.53      4.58 o 
  -3  -4   9       33.04       34.32      1.59 o 
  -2  -4   9      132.86      140.73      2.91 o 
  -1  -4   9        0.09       -0.70      0.83 o 
   0  -4   9       68.02       70.17      3.35 o 
   1  -4   9       41.71       39.81      2.74 o 
   2  -4   9       43.41       43.80      2.91 o 
   3  -4   9        6.78        5.16      1.72 o 
   4  -4   9        7.57        5.00      1.75 o 
 -13  -3   9        0.81        1.14      1.27 o 
 -12  -3   9        5.53        5.71      1.64 o 
 -11  -3   9        8.30        9.97      1.88 o 
 -10  -3   9        1.48        1.14      1.10 o 
  -9  -3   9       25.56       23.80      2.18 o 
  -8  -3   9        2.08        1.42      1.24 o 
  -7  -3   9       59.19       60.14      2.92 o 
  -6  -3   9       86.16       86.79      2.51 o 
  -5  -3   9       72.53       65.37      1.94 o 
  -4  -3   9       14.92       17.99      1.62 o 
  -3  -3   9       17.18       18.34      1.24 o 
  -2  -3   9       79.35       79.65      2.12 o 
  -1  -3   9       19.08       18.61      1.23 o 
   0  -3   9        3.26        4.51      1.44 o 
   1  -3   9       27.01       23.32      2.07 o 
   2  -3   9        3.43        1.93      1.20 o 
   3  -3   9       17.51       19.92      2.07 o 
   4  -3   9        5.02        6.36      1.83 o 
 -13  -2   9        1.41        1.29      1.39 o 
 -12  -2   9       46.98       46.95      2.93 o 
 -11  -2   9       27.74       25.95      2.33 o 
 -10  -2   9       34.50       33.75      2.42 o 
  -9  -2   9      210.19      202.05      5.32 o 
  -7  -2   9       81.61       77.97      3.29 o 
  -6  -2   9       27.25       31.42      1.44 o 
  -5  -2   9       72.55       68.80      4.09 o 
  -4  -2   9      192.17      187.43      4.17 o 
  -3  -2   9       88.06       91.43      2.22 o 
  -2  -2   9       27.31       27.45      1.37 o 
  -1  -2   9        6.14        4.31      0.98 o 
   0  -2   9      180.95      174.07      4.65 o 
   1  -2   9       48.59       44.18      2.54 o 
   2  -2   9       13.24       11.94      1.83 o 
   3  -2   9        1.21        2.65      1.24 o 
   4  -2   9        4.16        3.04      1.37 o 
   5  -2   9        1.96        1.48      1.53 o 
 -13  -1   9        0.55        1.83      1.34 o 
 -12  -1   9       12.93       13.55      2.22 o 
 -11  -1   9       21.35       17.71      1.95 o 
 -10  -1   9        4.67        3.59      1.40 o 
  -9  -1   9       17.17       16.64      2.03 o 
  -8  -1   9       16.29       16.01      1.83 o 
  -7  -1   9      355.50      331.71      6.43 o 
  -6  -1   9      155.97      150.90      2.62 o 
  -5  -1   9      107.89      107.28      3.58 o 
  -4  -1   9      211.31      217.88      4.60 o 
  -3  -1   9       25.10       27.22      1.30 o 
  -2  -1   9       15.51       14.94      1.17 o 
  -1  -1   9       89.75       95.35      2.26 o 
   0  -1   9        2.24        2.70      1.20 o 
   1  -1   9       23.27       22.26      1.89 o 
   2  -1   9        1.95        1.94      1.16 o 
   3  -1   9        0.06       -0.38      1.05 o 
   4  -1   9        3.52        5.89      1.66 o 
   5  -1   9        0.76        1.05      1.37 o 
 -13   0   9        0.96        1.30      1.31 o 
 -12   0   9      105.54      102.40      4.04 o 
 -11   0   9       54.31       41.01      2.66 o 
 -10   0   9       37.56       34.68      2.51 o 
  -9   0   9      506.80      479.38      8.11 o 
  -8   0   9      214.26      209.42      5.27 o 
  -7   0   9      112.04      125.17      2.43 o 
  -6   0   9       43.34       44.02      2.46 o 
  -5   0   9      107.22      112.23      3.58 o 
  -4   0   9       61.55       66.57      2.28 o 
  -3   0   9      117.92      110.69      3.56 o 
  -2   0   9       45.10       36.99      1.46 o 
  -1   0   9        0.03        0.83      0.57 o 
   0   0   9      187.94      168.74      4.26 o 
   1   0   9       37.46       33.67      1.49 o 
   2   0   9        1.52        0.49      0.94 o 
   3   0   9        0.95       -0.26      1.02 o 
   4   0   9        0.00        0.30      1.16 o 
   5   0   9        0.83       -0.87      1.09 o 
 -12   1   9       13.11       12.53      1.45 o 
 -11   1   9       21.68       19.07      1.35 o 
 -10   1   9        4.69        2.13      0.80 o 
  -9   1   9       17.40       16.82      1.23 o 
  -8   1   9       15.99       14.47      1.12 o 
  -7   1   9      355.54      356.75      3.23 o 
  -6   1   9      157.26      137.67      3.94 o 
  -5   1   9      106.58       92.17      3.23 o 
  -4   1   9      210.93      205.04      4.79 o 
  -3   1   9       24.32       26.48      2.03 o 
  -2   1   9       15.44       14.71      1.08 o 
  -1   1   9       90.33       93.75      3.72 o 
   0   1   9        2.40        1.97      0.74 o 
   1   1   9       22.54       19.40      1.25 o 
   2   1   9        2.14        0.96      1.06 o 
   3   1   9        0.06        0.06      1.03 o 
   4   1   9        3.39        4.99      1.58 o 
   5   1   9        0.78        1.71      1.41 o 
 -13   2   9        1.36       -0.04      1.29 o 
 -12   2   9       46.92       44.33      2.77 o 
 -11   2   9       27.55       24.45      1.51 o 
 -10   2   9       33.95       34.73      1.94 o 
  -9   2   9      211.23      200.13      2.73 o 
  -8   2   9       97.30       88.47      1.52 o 
  -7   2   9       80.41       83.98      2.86 o 
  -6   2   9       28.01       28.19      2.17 o 
  -5   2   9       72.09       64.12      2.80 o 
  -4   2   9      195.75      174.02      4.26 o 
  -3   2   9       87.68       88.98      3.33 o 
  -2   2   9       25.86       26.67      2.14 o 
  -1   2   9        6.39        4.94      0.86 o 
   0   2   9      182.88      178.00      5.96 o 
   1   2   9       49.00       40.62      2.69 o 
   2   2   9       13.36       14.21      1.37 o 
   3   2   9        1.39        0.78      1.12 o 
   4   2   9        4.15        2.85      1.33 o 
   5   2   9        2.15        2.29      1.41 o 
 -13   3   9        0.81        1.63      1.53 o 
 -12   3   9        5.76        4.58      1.57 o 
 -11   3   9        8.73       14.12      2.10 o 
 -10   3   9        1.46        0.81      0.61 o 
  -9   3   9       25.77       26.13      1.23 o 
  -8   3   9        1.70        0.72      0.56 o 
  -7   3   9       59.13       59.09      1.56 o 
  -6   3   9       88.44       91.71      3.50 o 
  -5   3   9       71.19       71.45      3.12 o 
  -4   3   9       14.90        9.46      1.53 o 
  -3   3   9       16.00       16.86      1.90 o 
  -2   3   9       79.26       81.55      3.22 o 
  -1   3   9       20.08       18.63      1.91 o 
   0   3   9        3.42        2.30      1.20 o 
   1   3   9       26.26       25.70      1.48 o 
   2   3   9        3.74        2.69      0.89 o 
   3   3   9       17.49       19.66      2.42 o 
   4   3   9        4.90        5.09      1.65 o 
 -12   4   9       12.30       12.09      1.49 o 
 -11   4   9       15.53       17.32      1.49 o 
 -10   4   9       18.15       17.18      1.13 o 
  -9   4   9       28.73       27.62      1.23 o 
  -8   4   9       12.81       11.96      1.25 o 
  -7   4   9       32.63       32.23      2.47 o 
  -6   4   9       15.98       18.91      1.90 o 
  -5   4   9       10.19       11.30      1.78 o 
  -3   4   9       32.66       29.90      2.14 o 
  -2   4   9      132.18      128.70      4.20 o 
  -1   4   9        0.06        0.31      1.06 o 
   0   4   9       69.11       73.84      3.47 o 
   1   4   9       42.26       48.66      3.16 o 
   2   4   9       43.46       49.17      3.03 o 
   3   4   9        6.82        6.07      1.66 o 
   4   4   9        7.53        9.45      2.13 o 
 -11   5   9        3.83        5.28      1.66 o 
 -10   5   9        1.93        3.06      0.82 o 
  -9   5   9        8.10        7.13      0.95 o 
  -8   5   9        2.66        2.27      0.67 o 
  -7   5   9        6.25        7.00      0.88 o 
  -6   5   9       35.93       40.30      2.67 o 
  -5   5   9        0.17        0.18      1.08 o 
  -4   5   9       22.56       17.68      1.84 o 
  -3   5   9        1.65        1.31      1.24 o 
  -2   5   9       41.24       38.72      2.71 o 
  -1   5   9       16.10       20.40      2.53 o 
   0   5   9        3.25        2.26      1.29 o 
   1   5   9        0.53       -0.32      0.99 o 
   2   5   9        7.14        7.21      1.67 o 
   3   5   9       24.08       29.03      2.61 o 
 -10   6   9       12.46        9.81      2.10 o 
  -9   6   9       23.41       26.21      1.37 o 
  -8   6   9        2.86        3.23      0.79 o 
  -7   6   9       18.76       20.10      1.20 o 
  -6   6   9       18.17       20.34      2.02 o 
  -5   6   9        9.14       10.94      1.82 o 
  -4   6   9       19.55       19.13      2.11 o 
  -3   6   9       11.89       15.30      2.34 o 
  -1   6   9        5.55        4.99      1.49 o 
   0   6   9       11.62       12.76      2.21 o 
   1   6   9        8.87       10.36      2.01 o 
   2   6   9       34.99       37.78      2.99 o 
  -8   7   9       13.37       13.80      1.06 o 
  -7   7   9        7.12        7.36      1.27 o 
  -6   7   9        8.99       12.82      1.20 o 
  -5   7   9        3.29        3.63      1.47 o 
  -4   7   9       15.62       18.02      2.49 o 
  -3   7   9        2.51        0.36      1.41 o 
  -2   7   9        3.17        2.18      1.46 o 
  -1   7   9        7.05        9.72      2.13 o 
   0   7   9        1.56        0.49      1.25 o 
  -6  -7  10       17.59       21.32      2.28 o 
  -5  -7  10       10.52       11.74      1.99 o 
  -4  -7  10        8.07        9.52      1.94 o 
  -3  -7  10        0.42       -0.85      1.34 o 
  -2  -7  10        2.14        3.39      1.59 o 
  -9  -6  10       15.58       16.89      2.38 o 
  -8  -6  10        5.93        6.70      1.85 o 
  -7  -6  10       27.62       27.65      2.54 o 
  -6  -6  10        6.23        5.77      1.10 o 
  -5  -6  10       26.40       29.01      1.69 o 
  -4  -6  10       17.97       21.27      1.52 o 
  -3  -6  10       51.99       41.75      2.84 o 
  -2  -6  10       13.14       12.87      2.09 o 
  -1  -6  10        0.93        1.73      1.37 o 
   0  -6  10       18.20       20.79      2.35 o 
 -11  -5  10        2.39        4.63      1.61 o 
 -10  -5  10       15.60       22.90      2.37 o 
  -9  -5  10        5.22        5.10      1.71 o 
  -8  -5  10        7.43       12.11      2.07 o 
  -7  -5  10        3.43        4.77      1.11 o 
  -6  -5  10       41.80       39.36      1.82 o 
  -5  -5  10       48.04       47.92      2.00 o 
  -4  -5  10       15.82       15.84      1.30 o 
  -3  -5  10        9.12       11.30      1.30 o 
  -2  -5  10       18.22       23.09      2.24 o 
  -1  -5  10       19.81       24.13      2.37 o 
   0  -5  10        2.95        5.68      1.62 o 
   1  -5  10        8.26        6.70      1.78 o 
 -12  -4  10       38.02       41.83      3.12 o 
 -11  -4  10        5.65        5.03      1.75 o 
 -10  -4  10       32.38       36.15      2.75 o 
  -9  -4  10        3.37        2.74      1.31 o 
  -8  -4  10        7.76        7.99      1.65 o 
  -7  -4  10       20.50       21.83      2.29 o 
  -6  -4  10       16.79       16.39      1.32 o 
  -5  -4  10       47.54       44.70      1.84 o 
  -4  -4  10      112.20      124.48      9.51 o 
  -3  -4  10      129.14      132.11      9.62 o 
  -2  -4  10       40.92       45.70      1.83 o 
  -1  -4  10        9.43       10.14      1.87 o 
   0  -4  10       47.76       47.83      2.93 o 
   1  -4  10        5.15        7.47      1.87 o 
   2  -4  10        9.34        9.41      1.88 o 
 -12  -3  10        1.95        1.75      1.36 o 
 -11  -3  10        0.95        0.32      1.10 o 
 -10  -3  10       28.11       28.73      2.45 o 
  -9  -3  10        7.93        4.97      1.68 o 
  -8  -3  10       76.55       86.39      3.63 o 
  -7  -3  10        3.73        3.99      0.90 o 
  -6  -3  10       65.94       62.13      2.05 o 
  -5  -3  10      120.79      123.25      2.77 o 
  -4  -3  10       21.52       18.58      1.31 o 
  -3  -3  10       46.34       46.06      1.82 o 
  -2  -3  10       45.18       43.64      1.72 o 
  -1  -3  10       44.16       47.13      2.72 o 
   0  -3  10        0.53        0.07      1.02 o 
   1  -3  10        2.63        3.06      1.30 o 
   2  -3  10        7.17        9.17      1.94 o 
   3  -3  10        3.51        2.04      1.40 o 
 -13  -2  10        0.14       -0.38      1.21 o 
 -12  -2  10       50.32       44.84      3.05 o 
 -11  -2  10       11.74       10.80      2.07 o 
 -10  -2  10       96.00       94.04      3.89 o 
  -9  -2  10        0.70       -0.11      0.90 o 
  -8  -2  10       33.24       29.95      2.36 o 
  -7  -2  10        2.93        1.81      1.22 o 
  -6  -2  10       69.47       65.64      2.01 o 
  -5  -2  10      162.67      176.71      3.21 o 
  -4  -2  10      260.62      245.58      4.60 o 
  -3  -2  10      228.84      232.98      3.66 o 
  -2  -2  10      182.19      175.80      5.25 o 
  -1  -2  10       10.71       13.16      1.18 o 
   0  -2  10       65.75       54.44      2.94 o 
   1  -2  10        6.07        4.63      1.42 o 
   2  -2  10       28.12       28.55      2.40 o 
   3  -2  10        2.10        4.28      1.48 o 
   4  -2  10        0.90        1.51      1.53 o 
 -13  -1  10        2.65        5.70      1.77 o 
 -12  -1  10        0.80        1.07      1.21 o 
 -11  -1  10        0.32       -0.49      0.95 o 
 -10  -1  10       61.37       60.74      3.19 o 
  -9  -1  10       10.68       12.07      1.96 o 
  -8  -1  10      407.29      397.51      7.54 o 
  -7  -1  10        4.23        6.99      1.59 o 
  -6  -1  10       50.11       52.90      2.90 o 
  -5  -1  10      116.60      115.10      3.86 o 
  -4  -1  10       21.84       20.40      1.30 o 
  -3  -1  10      102.07      112.56      4.12 o 
  -2  -1  10       57.62       62.64      1.98 o 
  -1  -1  10       30.46       27.01      2.28 o 
   0  -1  10        2.02        1.73      1.05 o 
   1  -1  10        0.14        0.63      1.02 o 
   2  -1  10        2.62        4.09      1.38 o 
   3  -1  10        1.05        3.71      1.46 o 
   4  -1  10       12.66       18.88      2.53 o 
 -13   0  10        0.01        1.33      1.28 o 
 -12   0  10       70.45       57.08      3.18 o 
 -11   0  10        3.30        2.36      1.34 o 
 -10   0  10      209.45      205.72      5.54 o 
  -9   0  10        0.09        1.02      1.21 o 
  -8   0  10       64.41       60.93      3.11 o 
  -7   0  10        4.79        9.07      1.73 o 
  -6   0  10       99.64       83.21      3.43 o 
  -5   0  10      263.74      284.76      5.98 o 
  -4   0  10      262.18      239.15      5.29 o 
  -3   0  10      284.25      278.35      6.66 o 
  -2   0  10      316.06      292.30      3.96 o 
  -1   0  10        3.53        3.13      0.79 o 
   0   0  10       49.08       43.69      1.71 o 
   1   0  10        4.66        3.63      1.31 o 
   2   0  10       40.46       35.57      2.50 o 
   3   0  10        0.39        1.97      1.20 o 
   4   0  10        1.74        1.28      1.45 o 
 -13   1  10        2.69        5.27      1.65 o 
 -12   1  10        0.76       -0.58      1.10 o 
 -11   1  10        0.45        0.02      1.13 o 
 -10   1  10       61.10       60.72      3.18 o 
  -9   1  10       10.72        7.68      1.07 o 
  -8   1  10      408.02      409.51     15.10 o 
  -7   1  10        4.25        3.46      1.40 o 
  -6   1  10       49.21       45.75      2.55 o 
  -5   1  10      116.08      101.59      3.62 o 
  -4   1  10       22.52       20.41      1.89 o 
  -3   1  10      102.80      107.18      3.66 o 
  -2   1  10       57.41       64.86      2.92 o 
  -1   1  10       30.10       26.08      1.40 o 
   0   1  10        2.07        1.52      0.74 o 
   1   1  10        0.15        0.55      0.81 o 
   2   1  10        2.50        2.24      1.38 o 
   3   1  10        1.07        1.40      1.20 o 
   4   1  10       12.72       15.56      2.27 o 
 -12   2  10       50.26       47.47      2.23 o 
 -11   2  10       12.12       11.76      1.83 o 
 -10   2  10       96.29       99.91      2.67 o 
  -9   2  10        0.58        1.29      0.79 o 
  -8   2  10       33.14       31.12      1.21 o 
  -7   2  10        2.64        1.91      1.25 o 
  -6   2  10       69.81       65.86      3.09 o 
  -5   2  10      162.49      171.38      4.91 o 
  -4   2  10      259.82      238.14      5.46 o 
  -3   2  10      228.69      203.44      4.93 o 
  -2   2  10      181.78      176.75      4.77 o 
  -1   2  10       10.69        8.24      1.29 o 
   0   2  10       64.73       54.61      2.90 o 
   1   2  10        6.17        5.24      0.99 o 
   2   2  10       28.06       25.84      2.21 o 
   3   2  10        2.12        4.12      1.46 o 
   4   2  10        0.87        1.44      1.27 o 
 -12   3  10        1.89       -0.05      1.36 o 
 -11   3  10        0.97       -0.48      0.78 o 
 -10   3  10       27.67       27.69      1.62 o 
  -9   3  10        7.89        5.91      0.71 o 
  -8   3  10       77.40       82.57      1.84 o 
  -7   3  10        3.75        2.05      1.25 o 
  -6   3  10       64.92       62.85      3.12 o 
  -5   3  10      119.82      108.20      3.81 o 
  -4   3  10       22.36       21.03      2.12 o 
  -3   3  10       47.52       48.70      2.82 o 
  -2   3  10       44.88       44.65      2.66 o 
  -1   3  10       43.95       41.60      2.56 o 
   0   3  10        0.56       -0.70      0.94 o 
   1   3  10        2.46        1.87      1.11 o 
   2   3  10        7.03        5.15      1.52 o 
   3   3  10        3.54        2.69      1.39 o 
 -12   4  10       38.19       55.78      3.49 o 
 -11   4  10        5.86        5.44      1.06 o 
 -10   4  10       32.60       37.37      1.49 o 
  -9   4  10        3.53        4.01      0.87 o 
  -8   4  10        7.70        7.33      0.85 o 
  -7   4  10       19.66       20.22      2.08 o 
  -6   4  10       16.96       17.46      2.03 o 
  -5   4  10       47.43       46.89      2.92 o 
  -4   4  10      111.85       91.09      3.83 o 
  -3   4  10      129.42      122.27      4.26 o 
  -2   4  10       40.16       44.97      2.86 o 
  -1   4  10        9.45        8.56      1.59 o 
   0   4  10       46.89       49.75      3.00 o 
   1   4  10        5.06        5.95      1.62 o 
   2   4  10        9.41       12.38      2.14 o 
 -11   5  10        2.16        2.08      1.08 o 
 -10   5  10       15.38       18.79      1.25 o 
  -9   5  10        5.02        2.84      0.84 o 
  -8   5  10        7.62        8.01      0.95 o 
  -7   5  10        3.42        3.66      1.45 o 
  -6   5  10       41.79       41.70      2.76 o 
  -5   5  10       47.41       41.69      2.74 o 
  -4   5  10       15.93       14.05      2.03 o 
  -3   5  10        9.64       10.64      1.69 o 
  -2   5  10       18.05       21.97      2.24 o 
  -1   5  10       20.00       25.10      2.33 o 
   0   5  10        2.98        1.44      1.28 o 
   1   5  10        7.95        5.44      1.92 o 
  -9   6  10       15.82       17.43      1.17 o 
  -8   6  10        5.86        5.62      0.90 o 
  -7   6  10       26.71       26.59      1.37 o 
  -6   6  10        6.30        5.39      1.69 o 
  -5   6  10       26.21       26.14      2.45 o 
  -4   6  10       18.05       17.18      2.29 o 
  -3   6  10       52.31       47.45      3.08 o 
  -2   6  10       12.65       17.97      2.62 o 
  -1   6  10        0.92        2.22      1.64 o 
   0   6  10       17.90       24.06      3.33 o 
  -7   7  10        3.30        3.05      1.15 o 
  -6   7  10       17.92       16.13      2.31 o 
  -5   7  10       10.29       11.92      2.10 o 
  -4   7  10        7.86        5.01      1.80 o 
  -3   7  10        0.48        0.01      1.32 o 
  -2   7  10        2.11        2.25      1.48 o 
  -8  -6  11        6.59        6.40      1.80 o 
  -7  -6  11        4.56        6.59      1.26 o 
  -6  -6  11        6.29        4.83      1.07 o 
  -5  -6  11       15.20       16.80      1.54 o 
  -4  -6  11        5.81        4.31      1.57 o 
  -3  -6  11       14.44       15.39      2.30 o 
  -2  -6  11        4.32        4.57      1.62 o 
 -10  -5  11        1.67        3.44      1.50 o 
  -9  -5  11        0.31        1.03      1.43 o 
  -8  -5  11       50.86       52.97      3.17 o 
  -7  -5  11        3.67        4.17      1.02 o 
  -6  -5  11       27.53       31.37      1.72 o 
  -5  -5  11        3.33        2.30      0.90 o 
  -4  -5  11        0.73        1.33      0.77 o 
  -3  -5  11        0.60        2.76      1.34 o 
  -2  -5  11        3.41        3.49      1.34 o 
  -1  -5  11        2.18        4.20      1.58 o 
   0  -5  11        0.48        0.52      1.28 o 
 -11  -4  11        1.31        1.49      1.47 o 
 -10  -4  11       21.00       24.28      2.37 o 
  -9  -4  11        9.07       13.75      2.21 o 
  -8  -4  11       17.15       18.63      2.15 o 
  -7  -4  11        4.89        5.33      1.01 o 
  -6  -4  11        4.80        7.18      1.14 o 
  -5  -4  11       25.69       25.83      1.62 o 
  -4  -4  11       19.99       25.76      1.59 o 
  -3  -4  11       22.46       24.47      1.56 o 
  -2  -4  11        9.02       14.47      2.12 o 
  -1  -4  11       13.11       10.82      1.85 o 
   0  -4  11        4.62        4.35      1.45 o 
   1  -4  11        0.44        0.04      1.35 o 
 -12  -3  11        2.28        1.88      1.50 o 
 -11  -3  11        1.88        2.24      1.32 o 
 -10  -3  11       12.13       13.43      2.15 o 
  -9  -3  11        5.14        5.94      1.51 o 
  -8  -3  11       14.59       16.47      2.05 o 
  -7  -3  11        1.36        0.36      1.21 o 
  -6  -3  11       94.87       89.53      2.50 o 
  -5  -3  11       21.01       23.86      1.46 o 
  -4  -3  11        5.58        5.70      1.02 o 
  -3  -3  11        2.39       -0.07      0.65 o 
  -2  -3  11        4.55        6.41      1.45 o 
  -1  -3  11        8.70        8.94      1.72 o 
   0  -3  11        1.37        4.04      1.45 o 
   1  -3  11        3.39        3.62      1.56 o 
   2  -3  11        1.20        0.88      1.37 o 
 -12  -2  11       17.33       18.58      2.50 o 
 -11  -2  11        5.72        7.62      1.78 o 
 -10  -2  11       15.00       16.99      2.04 o 
  -9  -2  11        9.02        7.47      1.65 o 
  -8  -2  11       40.00       42.52      2.86 o 
  -7  -2  11       20.52       20.02      2.04 o 
  -6  -2  11       37.84       37.18      2.47 o 
  -5  -2  11       48.91       46.94      1.86 o 
  -4  -2  11      121.18      126.62      2.85 o 
  -3  -2  11       80.72       77.23      2.28 o 
  -2  -2  11       22.99       22.72      1.60 o 
  -1  -2  11       15.03       14.80      1.76 o 
   0  -2  11       12.57       14.89      2.04 o 
   1  -2  11        0.73        0.01      1.10 o 
   2  -2  11        9.22       10.85      2.06 o 
 -13  -1  11        6.46        6.20      1.76 o 
 -12  -1  11        0.17       -0.56      1.17 o 
 -11  -1  11        5.53        4.64      1.69 o 
 -10  -1  11       12.17       14.06      2.21 o 
  -9  -1  11        0.49        1.08      1.21 o 
  -8  -1  11        0.76       -0.98      0.98 o 
  -7  -1  11       14.15       16.48      1.97 o 
  -6  -1  11       84.16       85.73      3.69 o 
  -5  -1  11       41.41       41.14      2.68 o 
  -4  -1  11       30.81       32.27      2.46 o 
  -3  -1  11       18.16       16.15      1.30 o 
  -2  -1  11        9.07       13.18      1.65 o 
  -1  -1  11        7.84        6.51      1.08 o 
   0  -1  11        0.14       -0.81      0.91 o 
   1  -1  11        0.39        1.24      1.15 o 
   2  -1  11        3.01        5.75      1.67 o 
 -13   0  11        6.57       12.88      2.29 o 
 -12   0  11       17.42       18.30      2.51 o 
 -11   0  11        0.22       -1.12      1.12 o 
 -10   0  11       16.19       14.99      2.14 o 
  -9   0  11       20.18       17.24      1.98 o 
  -8   0  11       47.88       45.38      2.82 o 
  -7   0  11       83.40       76.19      3.54 o 
  -6   0  11       59.24       62.96      3.12 o 
  -5   0  11       51.02       46.46      2.74 o 
  -4   0  11      235.08      240.58      5.82 o 
  -3   0  11      147.46      128.75      4.09 o 
  -2   0  11       27.28       26.29      2.12 o 
  -1   0  11       12.85       11.57      1.21 o 
   0   0  11       20.06       17.49      1.92 o 
   1   0  11        0.08        1.56      1.12 o 
   2   0  11        8.08       10.20      1.92 o 
   3   0  11        3.19        6.57      1.76 o 
 -13   1  11        6.25        9.32      2.10 o 
 -12   1  11        0.16        1.48      1.22 o 
 -11   1  11        5.42        6.95      1.76 o 
 -10   1  11       12.44       16.27      2.29 o 
  -9   1  11        0.49        0.69      1.13 o 
  -8   1  11        0.85       -0.78      1.12 o 
  -7   1  11       14.12       16.50      2.27 o 
  -6   1  11       85.79       78.68      3.48 o 
  -5   1  11       41.44       42.81      2.72 o 
  -4   1  11       30.76       32.89      2.43 o 
  -3   1  11       18.29       17.70      1.88 o 
  -2   1  11        9.00       13.54      2.06 o 
  -1   1  11        8.14        5.07      1.44 o 
   0   1  11        0.14        0.09      1.05 o 
   1   1  11        0.48        2.72      1.31 o 
   2   1  11        3.02        4.86      1.49 o 
 -12   2  11       17.75       19.56      2.20 o 
 -11   2  11        5.59        8.26      1.91 o 
 -10   2  11       15.12       16.09      1.98 o 
  -9   2  11        8.64        4.95      1.04 o 
  -8   2  11       40.40       39.15      2.62 o 
  -7   2  11       20.20       16.83      2.05 o 
  -6   2  11       37.87       19.78      2.04 o 
  -5   2  11       47.99       45.68      2.74 o 
  -4   2  11      121.07      124.75      4.34 o 
  -3   2  11       81.16       64.31      3.15 o 
  -2   2  11       22.49       23.84      2.08 o 
  -1   2  11       15.01       16.36      2.14 o 
   0   2  11       12.62       14.40      2.11 o 
 -12   3  11        2.27        3.11      1.15 o 
 -11   3  11        1.64        2.08      1.26 o 
 -10   3  11       12.44       13.67      1.47 o 
  -9   3  11        5.05        4.92      1.03 o 
  -8   3  11       14.95       16.68      1.04 o 
  -7   3  11        1.41        1.29      1.40 o 
  -6   3  11       97.08       98.17      3.95 o 
  -5   3  11       21.04       20.52      2.21 o 
  -4   3  11        5.49        5.11      1.46 o 
  -3   3  11        2.56        0.85      1.15 o 
  -2   3  11        4.53        5.17      1.55 o 
  -1   3  11        9.10       10.42      1.98 o 
   0   3  11        1.36        2.39      1.35 o 
   1   3  11        3.56        3.69      1.54 o 
 -11   4  11        1.27        1.71      1.01 o 
 -10   4  11       21.03       25.11      2.11 o 
  -9   4  11        8.68       11.49      0.97 o 
  -8   4  11       17.35       19.81      1.50 o 
  -7   4  11        4.50        4.60      1.49 o 
  -6   4  11        4.81        3.64      1.50 o 
  -5   4  11       25.34       22.28      2.21 o 
  -4   4  11       19.91       23.43      2.28 o 
  -3   4  11       22.73       23.37      2.35 o 
  -2   4  11        8.70       12.81      2.08 o 
  -1   4  11       13.15       16.69      2.06 o 
   0   4  11        4.76        5.26      1.60 o 
   1   4  11        0.46        0.02      1.15 o 
 -10   5  11        1.70        2.33      0.86 o 
  -9   5  11        0.25       -0.62      0.62 o 
  -8   5  11       51.42       53.90      1.78 o 
  -7   5  11        3.76        4.07      1.47 o 
  -6   5  11       28.46       29.12      2.54 o 
  -5   5  11        3.32        0.99      1.28 o 
  -4   5  11        0.61        0.87      1.18 o 
  -3   5  11        0.65       -0.26      1.23 o 
  -2   5  11        3.45        5.24      1.58 o 
  -1   5  11        2.29        1.54      1.32 o 
   0   5  11        0.48       -0.68      1.20 o 
  -8   6  11        6.56        6.95      1.97 o 
  -7   6  11        4.25        4.80      1.66 o 
  -6   6  11        6.29        7.64      1.91 o 
  -5   6  11       15.29       21.66      2.75 o 
  -4   6  11        5.85        4.33      1.65 o 
  -3   6  11       14.46       19.79      2.59 o 
  -2   6  11        4.24        3.14      1.41 o 
  -9  -5  12        8.56       12.64      2.27 o 
  -8  -5  12        1.58        0.05      1.25 o 
  -7  -5  12        1.73        2.24      0.96 o 
  -6  -5  12        1.59        1.01      0.82 o 
  -5  -5  12        0.30        0.58      0.87 o 
  -4  -5  12        0.37        0.79      1.19 o 
  -3  -5  12        0.01       -0.05      1.16 o 
 -10  -4  12       15.36       22.01      2.40 o 
  -9  -4  12        1.80       -0.07      1.25 o 
  -8  -4  12        9.03        9.22      1.91 o 
  -7  -4  12       28.04       25.27      2.46 o 
  -6  -4  12        1.40        1.79      0.97 o 
  -5  -4  12       20.08       24.22      1.85 o 
  -4  -4  12        1.22        2.14      1.07 o 
  -3  -4  12       14.20       16.90      2.07 o 
  -2  -4  12        4.19        3.18      1.40 o 
  -1  -4  12        9.14       16.45      2.43 o 
 -11  -3  12        3.13        6.15      1.88 o 
 -10  -3  12        5.09        7.26      1.95 o 
  -9  -3  12        1.78        2.08      1.48 o 
  -8  -3  12        1.33        1.88      1.33 o 
  -7  -3  12        3.27        4.57      1.48 o 
  -6  -3  12        3.92        5.21      1.53 o 
  -5  -3  12        0.08        0.60      0.77 o 
  -4  -3  12        8.53       11.16      1.49 o 
  -3  -3  12        2.18        1.85      0.82 o 
  -2  -3  12        2.19        2.18      1.29 o 
  -1  -3  12        1.48        1.97      1.28 o 
   0  -3  12        0.12        1.24      1.44 o 
 -12  -2  12       15.37       19.65      2.64 o 
 -11  -2  12        0.50        0.48      1.21 o 
 -10  -2  12       41.90       46.11      3.04 o 
  -9  -2  12        5.50        6.63      1.79 o 
  -8  -2  12        3.30        4.59      1.46 o 
  -7  -2  12       19.75       19.16      2.12 o 
  -6  -2  12        2.15        1.24      1.29 o 
  -5  -2  12       43.50       37.77      2.70 o 
  -4  -2  12        2.42        3.68      1.34 o 
  -3  -2  12       16.51       14.20      1.63 o 
  -2  -2  12        9.79        8.35      1.65 o 
  -1  -2  12        5.37        4.18      1.36 o 
   0  -2  12       18.07       23.28      2.34 o 
   1  -2  12        4.12        8.16      1.92 o 
 -12  -1  12        1.47        3.07      1.59 o 
 -11  -1  12        1.70        1.90      1.35 o 
 -10  -1  12        1.62        2.45      1.35 o 
  -9  -1  12        0.95        2.67      1.46 o 
  -8  -1  12        9.78        8.15      1.75 o 
  -7  -1  12       14.99       20.03      2.07 o 
  -6  -1  12        9.86       14.92      2.14 o 
  -5  -1  12        0.12        0.07      1.12 o 
  -4  -1  12       36.22       38.02      2.64 o 
  -3  -1  12       10.32       10.38      1.84 o 
  -2  -1  12       17.63       15.24      1.66 o 
  -1  -1  12        0.44        0.89      1.13 o 
   0  -1  12        1.26        1.17      1.24 o 
   1  -1  12        0.44        2.18      1.35 o 
 -12   0  12        7.82        8.56      2.06 o 
 -11   0  12        0.52       -0.26      1.22 o 
 -10   0  12       73.49       70.03      3.66 o 
  -9   0  12        9.56        8.83      1.86 o 
  -8   0  12        4.95        3.71      1.46 o 
  -7   0  12       14.94       13.37      2.08 o 
  -6   0  12        0.09        1.85      1.20 o 
  -5   0  12       61.92       54.07      3.06 o 
  -4   0  12        0.43        0.71      1.19 o 
  -3   0  12       13.90       13.14      2.05 o 
  -2   0  12       12.39       15.54      2.09 o 
  -1   0  12        0.95       -0.57      1.00 o 
   0   0  12       13.79       16.37      2.02 o 
   1   0  12        6.99        6.86      1.75 o 
 -12   1  12        1.47        1.71      1.48 o 
 -11   1  12        1.82        0.87      1.38 o 
 -10   1  12        1.59        2.78      1.59 o 
  -9   1  12        0.94        2.12      1.54 o 
  -8   1  12        9.88       12.75      2.06 o 
  -7   1  12       15.07       17.88      2.15 o 
  -6   1  12        9.62       10.40      1.83 o 
  -5   1  12        0.12       -0.23      1.24 o 
  -4   1  12       35.89       34.93      2.55 o 
  -3   1  12       10.34        9.97      1.90 o 
  -2   1  12       17.53       14.13      2.06 o 
  -1   1  12        0.37        0.64      1.00 o 
 -12   2  12       15.11       18.00      2.53 o 
 -11   2  12        0.50        0.29      1.29 o 
 -10   2  12       42.00       41.76      2.92 o 
  -9   2  12        5.57        4.13      1.49 o 
  -8   2  12        3.17        4.19      1.45 o 
  -7   2  12       19.47       16.61      2.21 o 
  -6   2  12        2.23        1.25      1.19 o 
  -5   2  12       44.11       35.59      2.54 o 
  -4   2  12        2.34        2.67      1.32 o 
  -3   2  12       16.68       18.04      2.40 o 
  -2   2  12       10.01        8.48      1.71 o 
  -1   2  12        5.25        4.84      1.52 o 
   0   2  12       18.06       17.33      2.12 o 
 -11   3  12        3.33        5.62      1.75 o 
 -10   3  12        5.06        7.20      1.27 o 
  -9   3  12        1.81        1.78      1.49 o 
  -8   3  12        1.46        1.20      1.20 o 
  -7   3  12        3.39        4.14      1.50 o 
  -6   3  12        3.58        5.65      1.59 o 
  -5   3  12        0.07       -0.68      1.17 o 
  -4   3  12        8.13       11.93      2.09 o 
  -3   3  12        2.19       -0.45      1.16 o 
  -2   3  12        2.09        1.03      1.20 o 
  -1   3  12        1.34        4.35      1.60 o 
   0   3  12        0.14       -0.02      1.15 o 
 -10   4  12       15.22       17.58      1.60 o 
  -9   4  12        1.81        2.87      1.50 o 
  -8   4  12        8.73       10.16      2.63 o 
  -7   4  12       27.83       26.57      2.53 o 
  -6   4  12        1.43        1.32      1.25 o 
  -5   4  12       20.35       20.38      2.22 o 
  -4   4  12        1.19        1.16      1.37 o 
  -3   4  12       14.29       13.15      1.90 o 
  -2   4  12        4.34        3.50      1.52 o 
  -1   4  12        9.01       10.18      2.25 o 
  -9   5  12        8.62       11.39      1.50 o 
  -8   5  12        1.68        0.21      0.67 o 
  -7   5  12        1.73        1.04      1.35 o 
  -6   5  12        1.41        0.32      1.36 o 
  -5   5  12        0.30        1.12      1.19 o 
  -4   5  12        0.29       -0.32      1.24 o 
  -3   5  12        0.01       -0.51      1.30 o 
  -8  -4  13        2.75        1.35      1.36 o 
  -7  -4  13        8.99       10.63      2.08 o 
  -6  -4  13        2.81        3.94      1.62 o 
  -5  -4  13       10.55       12.49      3.21 o 
  -4  -4  13        2.10        3.45      1.55 o 
 -10  -3  13        0.56        1.62      1.49 o 
  -9  -3  13       11.57       18.23      2.51 o 
  -8  -3  13        1.04        1.39      1.41 o 
  -7  -3  13        8.12        8.56      1.87 o 
  -6  -3  13        3.37        4.94      1.59 o 
  -5  -3  13        1.63        4.54      1.57 o 
  -4  -3  13        3.62        6.38      1.67 o 
  -3  -3  13        4.18        8.10      1.82 o 
  -2  -3  13        2.29        2.84      1.40 o 
 -11  -2  13        0.87       -0.27      1.20 o 
 -10  -2  13        1.64        1.41      1.38 o 
  -9  -2  13        0.58       -0.86      1.31 o 
  -8  -2  13        0.00        0.31      1.25 o 
  -7  -2  13        6.99        6.69      1.69 o 
  -6  -2  13       12.62       10.89      1.94 o 
  -5  -2  13       19.55       18.67      2.14 o 
  -4  -2  13        3.96        2.78      1.46 o 
  -3  -2  13       19.71       22.41      2.20 o 
  -2  -2  13        3.45        1.96      1.36 o 
  -1  -2  13        9.12       11.38      2.09 o 
 -11  -1  13        1.22        0.44      1.30 o 
 -10  -1  13        0.06        0.56      1.34 o 
  -9  -1  13       24.81       25.19      2.45 o 
  -8  -1  13        0.86       -0.51      1.21 o 
  -7  -1  13       10.97       12.22      2.03 o 
  -6  -1  13        7.07        8.93      1.84 o 
  -5  -1  13        0.26       -0.98      1.00 o 
  -4  -1  13       15.09       15.93      2.25 o 
  -3  -1  13        4.70        8.03      1.79 o 
 -11   0  13        0.69        1.57      1.41 o 
 -10   0  13        0.77        3.06      1.56 o 
  -9   0  13        0.22       -0.96      0.96 o 
  -8   0  13        0.15       -0.54      1.37 o 
  -7   0  13        5.82        2.53      1.39 o 
  -6   0  13       23.56       25.06      2.40 o 
  -5   0  13       21.06       17.63      2.18 o 
  -4   0  13        0.06        0.33      1.23 o 
  -3   0  13       14.92       17.04      2.12 o 
  -2   0  13        0.24        0.28      1.23 o 
 -11   1  13        1.10        0.91      1.53 o 
 -10   1  13        0.06       -0.96      1.16 o 
  -9   1  13       24.92       25.80      2.54 o 
  -8   1  13        0.82       -0.88      0.88 o 
  -7   1  13       10.97       13.27      2.25 o 
  -6   1  13        6.94       12.03      2.21 o 
  -5   1  13        0.28       -0.37      1.06 o 
  -4   1  13       15.06       16.74      2.36 o 
  -3   1  13        4.66        7.48      1.91 o 
  -2   1  13        0.38       -1.04      1.21 o 
 -11   2  13        0.83       -0.27      1.46 o 
 -10   2  13        1.69        3.48      1.57 o 
  -9   2  13        0.58       -0.61      1.39 o 
  -8   2  13        0.00        0.68      1.27 o 
  -7   2  13        7.14        6.42      1.83 o 
  -6   2  13       12.77       15.97      2.43 o 
  -5   2  13       19.92       19.50      2.24 o 
  -4   2  13        3.92        2.34      1.36 o 
  -3   2  13       19.57       22.18      2.40 o 
  -2   2  13        3.52        3.51      1.43 o 
  -1   2  13        9.13       10.11      2.03 o 
 -10   3  13        0.55        0.35      1.46 o 
  -9   3  13       11.66       16.82      2.44 o 
  -8   3  13        1.00        1.53      1.46 o 
  -7   3  13        8.08       12.08      2.13 o 
  -6   3  13        3.20        2.63      1.45 o 
  -5   3  13        1.65        2.54      1.43 o 
  -4   3  13        3.61        5.28      1.62 o 
  -3   3  13        4.12        4.58      1.62 o 
  -2   3  13        2.41        2.22      1.54 o 
  -8   4  13        2.75        1.47      1.40 o 
  -7   4  13        9.06        9.29      2.02 o 
  -6   4  13        2.93        2.45      1.51 o 
  -5   4  13       10.77       12.34      2.26 o 
  -4   4  13        2.08        3.08      1.50 o 
  -9  -2  14       11.68       16.88      2.62 o 
  -8  -2  14        3.64        3.61      1.70 o 
  -7  -2  14       22.67       29.54      2.67 o 
  -6  -2  14        1.62        0.35      1.40 o 
  -5  -2  14        8.77       14.03      2.23 o 
  -4  -2  14        4.59        3.73      1.62 o 
  -9  -1  14       48.85       59.45      3.62 o 
  -8  -1  14        0.80        0.11      1.37 o 
  -7  -1  14       14.08       17.10      2.56 o 
  -6  -1  14        3.89        6.99      1.81 o 
  -5  -1  14        3.13        3.43      1.49 o 
  -4  -1  14        0.88        1.16      1.38 o 
 -10   0  14        0.62       -0.69      1.32 o 
  -9   0  14       14.20       18.02      2.55 o 
  -8   0  14        2.16        1.69      1.63 o 
  -7   0  14       31.17       31.51      2.77 o 
  -6   0  14        3.04        1.64      1.49 o 
  -5   0  14        9.89        9.26      2.11 o 
  -4   0  14        6.70        4.66      1.62 o 
  -3   0  14        6.43        4.89      1.81 o 
  -9   1  14       48.99       59.54      3.70 o 
  -8   1  14        0.80        1.55      1.48 o 
  -7   1  14       14.13       21.25      2.92 o 
  -6   1  14        3.80        2.50      1.65 o 
  -5   1  14        3.18        5.89      1.82 o 
  -4   1  14        0.99        0.75      1.31 o 
  -9   2  14       11.69       16.58      2.64 o 
  -8   2  14        3.62        4.10      1.72 o 
  -7   2  14       22.84       24.42      2.46 o 
  -6   2  14        1.55        2.63      1.49 o 
  -5   2  14        8.71       11.42      2.26 o 
  -4   2  14        4.57        3.63      1.53 o 
                                                 
